# Supplementary material for: Hepatocellular senescence induces multi-organ senescence and dysfunction via TGFβ
Source: Nat Cell Biol. 2024 Nov 13;26(12):2075–83. doi: 10.1038/s41556-024-01543-3 (PMC11628396; doi:10.1038/s41556-024-01543-3)
Supplement: Supplementary file 3 — Supplementary Table 1. Clinical parameters. Supplementary Table 2. Plasma cytokine analyses. Supplementary Table 3. Antibodies. Supplementary Table 4. qPCR primer sets. Supplementary Table 5. Gene signatures. Supplementary Table 6. Metabolomic data. [file 41556_2024_1543_MOESM3_ESM.xlsx]

## Sheet: Table S1
Parameter	Survival (n = 17)	Non-survival (n = 17)	P Value
Age	41.8 ± 13.4	45.5 ± 15.9	0.27
Total Bilirubin	307.0 ± 161.1	373.0 ± 159.9	0.12
Creatinine	71.8 ± 11.7	102.0 ± 94.3	0.1
Albumin	35.0 ± 7.5	33.0 ± 6.0	0.12
Prothrombin time	18.0 ± 8.1	28.0 ± 8.8	0.001
ALT	1203.0 ± 904.9	1234.0 ± 894.0	0.46

## Sheet: Table S2
	Analyte	Mean pg/ml (Control)	Mean pg/ml (ΔMdm2Hep)	Fold Change	p value	Statistical test	n (Control) VS n (ΔMdm2Hep)
	HGF	875.78	8614	9.8358	<0.0001	Mann-Whitney test	8 VS 9
	TGFb2	607.236	1733.99	2.85555	0.0018	Welch's t-test	9 VS 7
	LIF	16.77	44.93	2.67919	0.0011	Mann-Whitney test	12 VS 18
	TGFb3	31.7433	69.1371	2.17801	0.001	Unpaired t-test	9 VS 7
	IL-2	9.91	19.61	1.97881	0.3743	Mann-Whitney test	12 VS 17
	CCL2	174.58	344.48	1.97319	0.0173	Mann-Whitney test	14 VS 18
	Angiopoetin	21131	34511	1.63319	0.0029	Unpaired t-test	8 VS 9
	TGFb1	7575.18	11960.3	1.57889	0.044	Unpaired t-test	9 VS 7
	IL-1a	126.17	172.51	1.36728	0.4437	Mann-Whitney test	13 VS 12
	Endothelin-1	18.92	24.23	1.28066	0.286	Unpaired t-test	6 VS 8
	IFNg	3.19	3.71	1.16301	0.736	Mann-Whitney test	13 VS 16
	VEGF-C	2935.7	3315.66	1.12943	0.3704	Mann-Whitney test	8 VS 9
	CCL3	111.63	122.66	1.09881	0.8487	Mann-Whitney test	12 VS 14
	Amphiregulin	8.18	8.29	1.01345	0.9803	Unpaired t-test	6 VS 4
	CXCL2	333.31	335.99	1.00804	0.2531	Mann-Whitney test	14 VS 18
	EGF	210.73	204.75	0.971622	0.7838	Mann-Whitney test	8 VS 4
	VEGF-A	2.01	1.95	0.970149	0.8165	Mann-Whitney test	8 VS 9
	SDF-1	2002	1899	0.948551	0.8255	Unpaired t-test	5 VS 9
	VEGF	1.15	1.04	0.904348	0.4305	Unpaired t-test	14 VS 18
	Endoglin	4412	3983	0.902765	0.5206	Unpaired t-test	8 VS 9
	M-CSF	8.50444	7.592	0.89271	0.7131	Unpaired t-test	9 VS 10
	IL-1b	6.52	5.8	0.889571	0.5707	Unpaired t-test	12 VS 14
	sALK-1	422.97	370.07	0.874932	0.1192	Mann-Whitney test	8 VS 9
	IL-17	4.86	4.2	0.864198	0.8148	Mann-Whitney test	14 VS 18
	IL-15	216.77	181.17	0.835771	0.8682	Mann-Whitney test	11 VS 15
	IL-9	112.98	90.04	0.796955	0.2793	Mann-Whitney test	14 VS 12
	IL-3	1.84	1.45	0.788043	0.5568	Unpaired t-test	9 VS 12
	IL-12 (p70)	57.33	45.14	0.787371	0.607	Mann-Whitney test	13 VS 15
	CXCL5	898.8	698.3	0.776925	0.3503	Unpaired t-test	14 VS 14
	Eotaxin	2598	2018	0.776751	0.4327	Unpaired t-test	14 VS 18
	IL-13	82.58	63.09	0.763986	0.0453	Unpaired t-test	14 VS 15
	CCL4	194.7	141	0.724191	0.0235	Unpaired t-test	14 VS 16
	CCL5	111.9	77.9	0.696157	0.0352	Unpaired t-test	14 VS 17
	FGF-2	1313	903.3	0.687966	0.0239	Unpaired t-test	7 VS 9
	IL-7	27.16	18.01	0.663108	0.5783	Mann-Whitney test	13 VS 11
	CXCL1	1402.52	869.08	0.619656	0.0912	Mann-Whitney test	14 VS 18
	IL-5	31.36	18.38	0.586097	0.0141	Unpaired t-test	14 VS 18
	G-CSF	1762.21	974.82	0.55318	0.0093	Mann-Whitney test	12 VS 17
	CXCL9	262.5	137.9	0.525333	0.2184	Unpaired t-test	14 VS 18
	CXCL10	215.58	106.13	0.4923	<0.0001	Mann-Whitney test	14 VS 18
	IL-10	28.17	11.97	0.42492	0.7224	Mann-Whitney test	14 VS 15
	PLGF-2	22.15	9	0.406321	0.0007	Unpaired t-test	8 VS 9
	IL-6	229.67	91.16	0.396917	0.4683	Mann-Whitney test	14 VS 17
	Prolactin	19336.4	6736.5	0.348384	0.036	Mann-Whitney test	8 VS 9
	Follistatin	1309	359.5	0.274637	0.0194	Unpaired t-test	8 VS 7

## Sheet: Table S3
	Antibody (primary)	Supplier	Catalogue No	Dilution	Application	Clone number (monoclonals)
	BrdU	BD Biosciences	347580	1:250	IHC/IF	B44
	Caspase 3	Cell Signaling	9661	1:500	IHC	NA
	p21	Abcam	ab107099	1:150	IHC/IF	HUGO291
	p53	Leica	NCL-L-p53CM5p	1:750	IHC	NA
	pSMAD2	Cell Signalling	3108S	1:1000	WB	138D4
	pSMAD3	Abcam	ab52903	1:1000	WB	EP823Y
	pSTAT3	Cell Signaling	9131	1:100	IHC	NA
	RFP	Tebu-Bio	600-401-379	1:1000	IHC/IF	NA
	SMAD2	Cell Signalling	5339	1:1000	WB	D43B4
	SMAD3	Cell Signalling	9513S	1:1000	WB	NA
	β-actin	Sigma-Aldrich	A2228	1:2000	WB	AC-74
	Lrp2	Abcam	ab76969	1:1000	IF	NA
	Calb1	Abcam	ab229915	1:1000	IF	EPR22698-236
	Antibody (secondary)	Supplier	Catalogue No	Dilution	Application
	Donkey anti-mouse 488	Life Technologies	A-21202	1:200	IHC
	Donkey anti-mouse 555	Life Technologies	A-31570	1:200	IHC
	Donkey anti-rabbit 647	Life Technologies	A-31573	1:200	IHC
	Goat anti mouse HRP	Cell Signalling	7076	1:3000	WB
	Goat anti rabbit HRP	Cell Signalling	7074	1:3000	WB
	Horse anti-rabbit biotinylated	Vector Labs	BP-1100	R.T.U	IHC

## Sheet: Table S4
	Primer	Supplier	Catalogue No
	Bcl2	Qiagen	QT00156282
	Cdkn1a	Qiagen	QT00137053
	Cdkn2b	Qiagen	QT00293209
	Lif	Qiagen	QT00111090
	Cdkn2a	Qiagen	QT00252595
	Rn18S	Qiagen	QT02448075
	Tgfb1	Qiagen	QT00145250
	Tgfb2	Qiagen	QT00106806
	Tgfb3	Qiagen	QT00166838

## Sheet: Table S5
	Signature name
	p21	Tgfβ signalling	Proliferation	JAK-STAT
Genes included	Aurka	Acvr1	Mki67	Il6st
	Aurkb	Ccn2	Top2a	Il6ra
	Anln	Gpc1	Birc5	Socs3
	Arhgap11a	Jun	Cenpf	Stat3
	Aspm	Mapk13	Rrm2	Tgfb1
	Birc5	Pdgfa	Mcm5	Birc5
	Cdc20	Smad7	Pcna	Lifr
	Cdk2	Sox9	Cenpe	Vim
	Cdkn1a	Tgfbr1	Ccna2	Lcn2
	Cdkn3		Plk2
	Cenpf		Ccnb1
	Cenpm		Mcm6
	Dlgap5		Mcm3
	Gas2l3		Cdc20
	Hmmr
	Kif11

## Sheet: Table S6
See below for sample IDs/experimental descriptions		Metabolite
Batch date yy/mm/dd	Sample ID	2-Hydroxyglutarate (2HG)	3 Hydroxybutyric acid	Acetyl CoA	acetyl-aspartate (N)	acetyl-carnitine	ADP	AICAR	a-ketoglutarate	Alanine	Arginine	Argininosuccinate	Asparagine	Aspartate	ATP	beta Alanine	betaine	carnitine	cis-aconitate	Citrate	Citrulline	Creatine	Cystine	dihydroxyacetone phosphate (DHAP)	folate	fructose 1,6-diphosphate	GABA	Glucose	Glucose 6-phosphate	Glutamate	Glutamine	Glyceraldehyde 3-phosphate	Glycine	GSH	GSSG	IsoLeucine	Lactate	Leucine	Lysine	Malate	methionine	NAAG	NAD+	NADH	Ornithine	pentose phosphate	Phenylalanine	phosphoenolpyruvate (PEP)	proline
200225	Blank_Water	172516	250517	0	48845	199749	0	0	1.43963e+06	1.68578e+06	55516.1	0	72514	37057	0	210299	8.88688e+07	75413	218478	191559	474418	0	5.04794e+06	8889.26	0	0	0	336477	32139.9	293049	2.4363e+06	7344.12	265526	675168	292730	109896	1.88374e+06	325978	45283.6	4.3788e+06	0	0	0	0	30533.6	0	249544	7064.98	268524
	CK_01_RMG59_1e_DAY4_urine	1.95315e+09	3.78624e+07	0	3.27111e+08	3.94951e+08	0	0	4.01424e+08	4.658e+08	4.84207e+08	2.52518e+07	6.79686e+07	7.61957e+06	0	2.50804e+08	2.86786e+10	1.29435e+10	9.32778e+07	6.75957e+09	4.55531e+07	2.85274e+08	1.34239e+08	428121	0	0	2.57262e+08	7.88333e+06	961638	2.91297e+08	7.13424e+08	433775	6.38049e+07	0	0	2.11031e+08	8.00347e+07	1.53184e+08	1.10689e+08	464890	1.57233e+08	3.03013e+06	0	0	5.0737e+07	2.95925e+06	1.19164e+08	1.12467e+07	8.92771e+08
	CK_01_RMG59_1b_DAY4_urine	8.89841e+08	2.35003e+07	0	4.77717e+08	3.22086e+08	0	0	2.78905e+08	9.21616e+08	9.75789e+08	1.18461e+08	2.43848e+08	1.55726e+07	0	2.81382e+08	8.10968e+10	2.10998e+10	7.88908e+06	1.18116e+10	8.71878e+08	7.01251e+08	4.84854e+08	292974	0	0	1.89797e+08	8.51717e+06	788645	2.22032e+08	1.40603e+10	292974	4.72682e+08	0	0	1.01166e+09	8.12426e+07	4.06584e+09	3.11986e+08	226134	3.36345e+09	4.11947e+06	0	0	1.55896e+08	0	2.39424e+09	8.93889e+06	1.50197e+10
	CK_03_RMG60_1b_DAY5_urine	8.37488e+08	9.07118e+07	0	2.02177e+08	3.97854e+07	0	0	4.50977e+08	7.60139e+08	2.17696e+08	1.5936e+08	1.53578e+08	6.3542e+06	0	9.11359e+07	6.37283e+10	2.73778e+09	6.41731e+07	8.13874e+09	6.54728e+08	4.30232e+08	3.76776e+07	162061	0	0	1.13054e+08	1.14686e+07	711293	1.5138e+08	1.20953e+10	163913	1.8489e+08	0	0	3.44593e+08	7.10345e+08	7.41075e+08	8.33946e+07	147950	8.44782e+08	2.1059e+06	0	0	6.18291e+07	2.00257e+06	4.81204e+08	3.73527e+06	9.24052e+09
	CK_04_RMG60_1c_DAY5_urine	1.60175e+09	1.24905e+08	0	3.0902e+08	3.49188e+08	0	0	2.00322e+09	6.02647e+08	1.95528e+08	8.8413e+07	5.83572e+07	1.41804e+06	0	9.87254e+07	9.60002e+09	5.16172e+09	3.99731e+07	1.32984e+10	9.53593e+07	3.36393e+08	4.47191e+06	924700	0	0	2.0574e+08	6.34218e+06	2.02213e+06	1.45105e+08	1.11334e+09	924700	7.21385e+07	0	0	4.68344e+08	1.00555e+09	1.11721e+08	1.29442e+08	232246	1.91928e+08	1.59417e+06	182715	0	1.03582e+08	10006.3	1.05483e+08	1.68028e+06	9.72555e+08
	CK_05_RMG60_1d_DAY6_urine	1.21756e+09	3.628e+08	0	2.32733e+08	3.24851e+07	0	0	7.22788e+08	8.58094e+08	2.31621e+08	1.78554e+08	8.61875e+07	1.18335e+06	0	1.44962e+08	6.85241e+10	1.07061e+09	2.83253e+07	1.34259e+10	2.76198e+08	6.34676e+08	2.05783e+07	272209	0	0	1.99019e+08	7.64242e+06	2.78478e+06	1.79579e+08	8.71126e+09	272209	1.70715e+08	0	0	3.21981e+08	2.0339e+09	3.04707e+08	1.49935e+08	223198	4.40518e+08	2.52685e+06	0	0	1.04773e+08	70297.5	2.85682e+08	2.03837e+06	4.91535e+09
	CK_06_RMG60_1e_DAY5_urine	2.82179e+09	6.96399e+07	0	4.68699e+08	1.17557e+08	0	0	2.4363e+09	7.57892e+08	2.41466e+08	1.10509e+08	8.32126e+07	7.60451e+06	0	1.35083e+08	2.54416e+10	1.0255e+10	1.37882e+08	1.41927e+10	1.45029e+08	5.38555e+08	2.38679e+07	658518	134396	0	1.93991e+08	1.62865e+07	1.09142e+06	9.02629e+07	9.47708e+08	670294	7.55471e+07	0	0	4.10283e+08	1.50752e+09	2.07545e+08	1.17662e+08	26068.9	1.21223e+08	2.48972e+06	0	0	5.84127e+07	2.48419e+06	9.30318e+07	14503.8	1.49189e+09
	CK_07_RMG60_1e_DAY6_urine	2.39837e+09	6.34867e+07	0	4.62382e+08	9.51877e+07	0	0	1.95337e+09	6.95746e+08	2.99489e+08	1.27354e+08	7.33627e+07	7.81521e+06	0	1.33051e+08	2.38016e+10	7.10012e+09	6.97099e+07	1.54519e+10	1.06838e+08	4.60613e+08	9.31125e+06	217158	28857.9	0	1.98044e+08	2.29418e+07	1.45094e+06	2.43538e+08	7.64422e+08	226181	8.32287e+07	0	0	3.96429e+08	5.1267e+08	2.55166e+08	1.66164e+08	34329.6	1.54882e+08	1.79873e+06	0	0	6.02036e+07	3.58671e+06	7.91367e+07	12204.3	1.43295e+09
	CK_08_RMG60_1g_DAY6_urine	2.51036e+09	5.50989e+07	0	4.83115e+08	9.34448e+07	0	0	2.1805e+09	4.22056e+08	2.20309e+08	8.60514e+07	6.50286e+07	6.02934e+06	0	1.42606e+08	1.54546e+10	5.24079e+09	6.04172e+07	1.41469e+10	7.86314e+07	1.67039e+08	4.84037e+06	201734	0	0	2.36568e+08	4.97305e+06	462925	9.25719e+07	8.73973e+08	201734	6.81908e+07	0	0	3.56873e+08	4.23968e+08	5.53275e+08	1.53113e+08	216166	9.56123e+07	2.33318e+06	0	0	8.25796e+07	1.91503e+06	6.85667e+07	1.09891e+07	6.83878e+08
	CK_09_RMG60_2b_DAY2_urine	1.67765e+09	4.14054e+07	0	3.63157e+08	1.71563e+08	0	0	1.63522e+09	7.15783e+08	4.63744e+08	2.70189e+07	6.16976e+07	8.18362e+06	0	1.72484e+08	3.08251e+10	9.78937e+09	129795	1.16639e+10	4.69295e+07	6.62278e+08	6.67118e+07	172708	0	0	1.81589e+08	6.70683e+06	113250	1.23189e+08	1.32447e+09	175963	8.01952e+07	0	0	1.93076e+08	6.33667e+07	1.47153e+09	1.17889e+08	89014.2	1.9517e+08	3.43072e+06	0	0	6.28608e+07	1.74402e+06	1.18729e+08	91201.7	9.00767e+08
	CK_10_RMG60_2c_DAY3_urine	1.8913e+09	2.67881e+07	0	4.05715e+08	1.18068e+08	0	0	5.15506e+08	5.66645e+08	3.13179e+08	2.21296e+07	5.71989e+07	6.22452e+06	0	1.40127e+08	2.68329e+10	4.90135e+09	308687	9.74586e+09	9.75219e+07	3.03576e+08	6.46578e+07	150231	0	0	1.9807e+08	4.12733e+07	105601	9.32627e+07	1.78915e+09	157171	6.64195e+07	0	0	1.42297e+08	4.52887e+07	1.37905e+08	8.38255e+07	153616	1.94768e+08	2.1357e+06	0	0	4.83505e+07	1.17754e+06	9.70059e+07	1.51035e+07	7.24821e+08
	CK_11_RMG60_2d_DAY3_urine	9.08051e+08	2.04181e+07	0	2.35199e+08	5.6017e+07	0	0	4.90029e+08	3.46652e+08	2.2342e+08	1.46058e+07	4.3457e+07	4.79311e+06	0	1.73778e+08	2.47732e+10	3.05673e+09	1.83699e+07	8.86417e+09	4.99436e+07	1.05112e+08	4.93689e+07	408526	0	0	1.7279e+08	4.11804e+06	646745	9.17927e+07	1.39401e+09	411749	5.2662e+07	0	0	1.38941e+08	4.19979e+07	1.25481e+09	4.76287e+07	9833.1	1.71807e+08	1.97668e+06	0	0	3.90286e+07	306303	6.77095e+07	9.70317e+06	5.54476e+08
	CK_12_RMG61_1a_DAY4_urine	9.65526e+08	4.03964e+07	0	4.44447e+08	9.51192e+08	0	0	1.95887e+08	8.63149e+08	5.60978e+08	2.93342e+07	6.56308e+07	7.5485e+06	0	3.34428e+08	2.82601e+10	2.49092e+10	8.8912e+07	1.33863e+10	1.09851e+08	8.49501e+08	1.26687e+08	287505	0	0	2.65746e+08	5.42008e+06	66220.8	9.8618e+07	2.19787e+09	287505	1.13397e+08	0	0	2.81375e+08	6.07109e+07	1.12315e+09	1.28126e+08	587414	2.9465e+08	3.71396e+06	0	0	1.33567e+08	851798	1.44751e+08	1.18846e+07	1.05733e+09
	CK_13_pool_neg	1.67445e+09	8.01568e+07	0	3.56014e+08	0	0	0	1.15276e+09	0	0	0	0	7.53715e+06	0	0	0	0	8.58336e+07	1.02307e+10	0	4.79631e+08	0	373009	0	0	0	8.28642e+06	744386	0	0	394243	0	0	0	0	5.80717e+08	0	0	32263.2	0	2.4972e+06	0	0	0	0	0	7.86669e+06	0
	CK_13_pool_pos	0	0	0	0	1.89191e+08	0	0	0	7.0504e+08	3.32813e+08	7.118e+07	8.83056e+07	0	0	1.46253e+08	4.26711e+10	8.43567e+09	0	0	2.57303e+08	0	8.60691e+07	0	0	0	1.6844e+08	0	0	1.21475e+08	4.53029e+09	0	1.48615e+08	0	0	3.82547e+08	0	9.74015e+08	1.06508e+08	0	6.14194e+08	0	0	0	7.18363e+07	0	3.45394e+08	0	3.87162e+09
200615	Standard	401629	0	78330.5	235839	73624	0	0	8.85096e+08	6.45725e+08	4.26904e+06	0	14023.4	651504	0	45221	1.82443e+07	903420	9.24661e+06	1.45246e+09	2.13517e+06	0	9691.38	234979	0	0	0	4.979e+07	3.3355e+08	9.24849e+08	3.00671e+09	499173	5.6632e+07	12864.6	0	1.1013e+07	2.9193e+08	1.1013e+07	770093	6.23142e+06	7272.82	153864	0	0	1.26697e+06	0	1.87782e+06	16446.6	3.87019e+06
	Blank_Water	1.88301e+06	0	21199.6	114274	74014.7	0	0	248266	418941	0	0	24675.9	700094	0	166285	1.0159e+08	44113.7	239269	822793	385592	0	0	0	0	0	3.44745e+07	49470.7	0	1.06778e+06	473036	0	33739.7	0	0	85621.1	2.18969e+06	93563.4	35111	4.5718e+06	0	0	0	0	43690.6	0	200965	14330.4	304543
	CK_01_RMG68_1e_DAY_m1_urine	6.12516e+09	2.0991e+08	0	1.39456e+09	4.3041e+07	0	0	0	2.06642e+08	358644	3.11938e+07	1.25659e+08	2.5661e+06	0	2.0663e+08	1.70434e+08	0	0	3.32259e+09	1.97818e+09	4.40395e+08	8.52604e+07	5.5043e+06	0	0	5.05557e+08	6.34661e+07	868514	4.50285e+08	1.52265e+09	527856	3.45507e+07	0	0	3.04304e+08	9.29162e+07	1.43939e+09	1.59201e+06	7.10365e+08	517756	5.64123e+06	0	0	5.10871e+06	0	3.57202e+08	5.92063e+07	2.16283e+07
	CK_02_RMG68_1e_DAY_0_urine	5.66337e+09	1.49244e+08	0	2.91863e+06	3.34644e+07	0	0	4.19636e+06	3.05167e+08	342007	3.36539e+07	1.17104e+08	1.58856e+06	0	3.04831e+08	2.13272e+08	0	0	3.11495e+09	1.83794e+09	1.16564e+09	1.11006e+08	35416.7	0	0	5.20386e+08	7.0237e+07	347009	2.52903e+08	1.71808e+09	516310	3.56653e+07	0	0	3.48725e+08	9.27129e+07	1.02718e+09	1.2375e+06	1.05891e+09	1.68639e+08	5.5058e+06	0	0	3.06612e+06	42278.4	3.95267e+08	3.89625e+07	4.62943e+06
	CK_03_RMG68_1e_DAY_3_urine	829322	7.49839e+07	0	7.62896e+08	3.94499e+07	0	34138.1	0	2.28046e+08	264347	3.64668e+07	430726	979472	0	2.28032e+08	1.26528e+08	0	0	2.12704e+09	6.05179e+08	5.85616e+08	6.7778e+07	1.78521e+06	0	0	2.93815e+08	4.14204e+07	263489	4.01696e+08	1.64271e+09	182747	3.63532e+07	0	86572.8	1.80533e+08	5.14613e+07	6.46449e+08	409455	6.924e+08	2.53552e+08	2.48224e+06	0	0	2.82563e+06	4.09112e+06	1.73806e+08	140732	1.15581e+07
	CK_04_RMG68_1b_DAY_m1_urine	1.46759e+07	1.36354e+08	0	8.51649e+06	8.86272e+07	0	0	1.92014e+06	3.27398e+08	457395	3.88511e+07	202133	2.01349e+06	0	3.27398e+08	4.35507e+08	0	0	2.98237e+09	1.7739e+09	1.24533e+09	3.71218e+08	5.30914e+06	21027.7	0	4.50193e+08	7.38615e+07	1.6658e+06	3.25263e+08	2.4084e+09	840789	4.25787e+07	0	0	2.5668e+08	1.22003e+08	1.20676e+09	1.18134e+06	1.49023e+09	2.66832e+08	7.32219e+06	0	0	2.44619e+06	52672.6	4.72627e+08	849728	5.94325e+06
	CK_05_RMG68_1b_DAY_0_urine	1.11134e+07	1.12199e+08	0	1.18836e+09	3.91483e+07	0	0	1.327e+06	3.62877e+08	403311	4.01083e+07	1.16594e+08	1.02028e+06	0	3.62865e+08	3.17291e+08	0	0	2.20195e+10	1.49155e+09	1.66478e+09	1.92829e+08	2.59431e+06	0	0	4.43187e+08	7.63619e+07	3.56119e+06	2.7412e+08	2.21217e+09	1.06207e+06	4.21086e+07	0	0	3.4881e+08	9.48541e+07	1.51439e+09	1.17212e+06	2.27161e+09	1.80651e+08	6.22928e+06	0	0	1.24293e+07	0	4.35504e+08	398339	3.88813e+06
	CK_06_RMG68_1b_DAY_3_urine	3.51664e+09	9.87125e+07	0	7.28447e+06	1.07657e+08	0	0	1.20755e+06	3.71784e+08	445803	8.96393e+07	660292	850014	53877.7	3.71874e+08	3.23527e+08	0	0	2.66391e+09	8.51315e+08	1.79718e+09	3.57922e+08	1.59449e+06	15060.3	0	3.28579e+08	8.76252e+07	158638	3.42602e+08	3.12797e+09	696408	5.10678e+07	0	758420	4.19713e+08	9.57899e+07	7.35647e+08	1.11145e+06	1.18895e+09	3.93811e+08	3.51467e+06	0	0	1.05802e+06	5.66621e+06	3.33726e+08	194292	2.51017e+06
	CK_07_RMG55_4a_DAY_0_urine	6.19809e+09	1.45844e+08	0	1.32908e+07	9.29583e+07	33535.1	0	5.55068e+06	3.67096e+08	232360	9.62359e+07	1.4372e+08	2.10478e+06	0	3.67059e+08	2.61796e+08	0	0	2.5601e+10	2.1833e+09	35929.7	1.65319e+08	1.1765e+07	24572.1	0	6.06564e+08	7.32389e+07	604563	3.83829e+08	1.7125e+09	236048	4.8649e+07	0	0	2.97992e+08	1.0613e+08	8.32567e+09	1.96893e+06	3.30074e+09	2.35469e+08	3.73098e+06	0	0	3.65213e+06	0	4.23755e+08	1.9867e+06	2.57603e+06
	CK_08_RMG55_4a_DAY_1_urine	2.89189e+07	1.12316e+08	0	4.16735e+06	4.36219e+07	0	0	0	2.30937e+08	352092	5.2902e+07	2.42571e+06	249513	0	2.30547e+08	1.23342e+08	0	0	2.50722e+10	2.15612e+09	7.21018e+08	4.37382e+07	1.14326e+07	0	0	4.59327e+08	5.16207e+07	1.30239e+06	3.85998e+08	1.33162e+09	280768	3.73521e+07	0	0	1.92026e+08	8.50429e+07	9.80118e+09	2.28472e+06	2.30759e+09	1.40878e+08	2.65238e+06	0	0	3.28083e+06	60811.1	3.36522e+08	896876	1.78492e+07
	CK_09_RMG55_4a_DAY_4_urine	2.93443e+07	1.20919e+08	115816	4.70746e+06	1.98535e+08	0	0	4.71413e+07	2.8282e+08	302001	4.52707e+07	1.09977e+08	2.22574e+07	0	2.82713e+08	1.79018e+08	0	0	2.75871e+09	2.01464e+09	9.63095e+08	5.81639e+07	1.15896e+07	22819.4	0	4.39711e+08	5.77316e+07	1.55061e+06	3.71224e+08	1.37509e+09	477412	4.21443e+07	0	0	2.14529e+08	8.65179e+07	6.10835e+09	1.36791e+06	1.78377e+09	1.93867e+08	2.06741e+06	0	0	2.27887e+06	3.59866e+06	3.37768e+08	8.06704e+07	1.26045e+07
	CK_10_RMG55_4a_DAY_5_urine	4.85729e+09	1.30391e+08	0	4.15212e+06	1.47323e+08	0	0	0	3.2593e+08	185241	5.02365e+07	1.24779e+08	1.32661e+06	0	3.25741e+08	1.99389e+08	0	397044	1.88482e+10	1.54411e+09	1.3673e+09	1.30549e+08	1.89394e+07	14135.6	0	6.32813e+08	5.73267e+07	843369	2.10094e+08	1.91838e+09	354096	4.41097e+07	0	0	6.74418e+09	7.49133e+07	6.74418e+09	1.13754e+06	2.00531e+09	539785	3.55225e+06	0	0	6.50914e+06	3.65135e+06	3.92155e+08	1.16177e+08	1.29419e+07
	CK_11_RMG55_4a_DAY_7_urine	878645	1.15318e+08	223724	3.6491e+06	2.05535e+08	0	0	4.85804e+07	2.25078e+08	107011	3.6729e+07	1.02702e+06	1.29058e+06	0	2.25068e+08	1.30191e+08	0	0	3.09131e+09	1.56303e+09	6.60068e+08	4.5229e+07	2.03036e+07	0	0	5.71515e+08	5.0961e+07	1.18981e+06	2.8049e+08	1.62407e+09	433484	3.74256e+07	0	0	1.85498e+08	7.99109e+07	6.66533e+09	1.6251e+06	2.69281e+09	1.34034e+08	3.17733e+06	0	0	1.23136e+06	3.94396e+06	3.21613e+08	1.12523e+08	1.44213e+07
	CK_12_RMG55_4b_DAY_0_urine	1.00268e+07	1.77064e+08	0	8.42978e+08	6.3255e+07	0	0	0	3.21329e+08	208381	5.4689e+07	1.37034e+08	2.36935e+06	0	3.21304e+08	2.56125e+08	0	0	3.14335e+09	1.9476e+09	1.73676e+09	1.92766e+08	8.22186e+06	20572.9	0	3.81723e+08	6.4961e+07	1.85702e+06	2.00489e+08	1.8844e+09	1.53659e+06	2.86358e+07	0	0	2.73876e+08	8.08826e+07	2.6612e+09	1.60365e+06	1.46764e+09	2.37189e+08	6.60083e+06	0	0	2.51099e+06	0	3.77487e+08	982650	3.21519e+06
	CK_13_RMG55_4b_DAY_1_urine	2.11766e+07	1.54435e+08	0	9.164e+08	7.6202e+07	0	0	1.69389e+06	4.22863e+08	352390	4.98835e+07	1.41545e+08	2.09132e+06	0	4.22863e+08	2.82793e+08	0	0	3.38121e+09	1.93912e+09	2.30671e+09	1.37367e+08	7.64069e+06	0	0	5.41069e+08	7.90812e+07	5.06254e+06	2.21192e+08	2.02562e+09	866586	4.32155e+07	0	0	2.4922e+08	1.31211e+08	1.78575e+09	1.88953e+06	1.64516e+09	1.97634e+08	8.05027e+06	0	0	1.98245e+06	25156.4	4.29893e+08	7.07807e+07	5.30252e+06
	CK_14_RMG55_4b_DAY_4_urine	3.89715e+09	1.08972e+08	0	3.32803e+06	6.10352e+07	0	0	0	2.95616e+08	156987	3.59172e+07	8.95037e+07	1.12973e+06	0	2.95602e+08	1.53503e+08	0	0	2.63083e+09	1.30248e+09	1.35149e+09	6.99925e+07	4.385e+06	0	0	3.60792e+08	5.15157e+07	1.08184e+06	2.34996e+08	1.3778e+09	289030	3.18311e+07	0	15240.7	1.90971e+08	8.19686e+07	3.94822e+08	1.43338e+06	1.27829e+09	1.55903e+08	4.06745e+06	0	0	1.69512e+06	23779.4	3.42919e+08	3.87939e+07	3.09646e+06
	CK_15_RMG55_4b_DAY_5_urine	1.29933e+07	1.05303e+08	0	8.5864e+08	3.06092e+08	0	0	0	2.96786e+08	74864.4	2.42936e+07	1.05727e+06	1.64748e+06	0	2.96786e+08	1.84391e+08	0	0	3.00416e+09	1.14783e+09	1.0514e+09	4.88566e+07	4.12896e+06	12351	0	4.32045e+08	6.46928e+07	1.65447e+06	3.51641e+08	1.23228e+09	584418	3.99191e+07	0	0	2.16298e+08	6.80596e+07	5.67364e+08	1.20101e+06	1.87137e+09	1.63554e+08	4.2043e+06	0	36284.8	9.8419e+06	3.7737e+06	3.02206e+08	504803	1.2493e+07
	CK_16_RMG55_4b_DAY_7_urine	1.02272e+06	1.53496e+08	0	5.32942e+06	1.03863e+08	0	0	544617	3.78785e+08	319108	4.59012e+07	2.42147e+06	2.34505e+06	0	3.78044e+08	2.31835e+08	0	0	3.51712e+09	1.69387e+09	1.75102e+09	1.42029e+08	9.94652e+06	41092	0	5.85689e+08	8.38389e+07	5.91047e+06	1.93873e+08	2.23938e+09	1.51504e+06	4.60427e+07	0	0	3.83022e+08	9.03617e+07	6.08692e+08	1.37127e+06	2.27335e+09	2.14721e+08	8.25415e+06	0	0	5.46502e+06	5.08118e+06	1.27549e+08	8.17461e+07	6.68118e+06
	CK_17_RMG56_1a_DAY_0_urine	6.63277e+06	1.07539e+08	0	1.27818e+07	1.04925e+08	0	0	8.19895e+08	2.76385e+08	290780	6.09701e+07	1.0586e+08	2.03973e+06	0	2.76493e+08	3.51026e+08	0	0	2.39465e+09	1.60879e+09	38748.5	2.16521e+08	3.06749e+06	0	0	4.01827e+08	7.42998e+07	1.72619e+06	2.53152e+08	1.46344e+09	178416	3.95633e+07	0	0	1.90058e+08	7.86115e+07	9.44899e+08	1.2086e+06	1.14019e+09	2.02225e+08	6.24868e+06	0	0	6.18277e+06	4.32887e+06	3.58417e+08	2.44484e+07	6.62534e+06
	CK_18_RMG56_1a_DAY_4_urine	2.30567e+07	1.34669e+08	0	7.83953e+06	1.16581e+08	0	0	0	2.8201e+08	128734	7.05836e+07	9.88947e+07	2.91158e+06	0	2.81983e+08	1.96942e+08	0	0	2.91294e+09	2.08893e+09	345615	1.02022e+08	378219	19865.4	0	4.54357e+08	2.6542e+07	131106	3.54622e+08	1.03601e+09	18466.1	4.21057e+07	0	114070	2.19973e+08	1.36784e+08	1.04086e+09	1.57153e+06	1.80768e+09	1.35851e+08	5.24868e+06	0	0	3.14063e+06	3.01016e+06	3.27221e+08	95783	153457
	CK_19_RMG56_1a_DAY_5_urine	4.07794e+09	1.06446e+08	0	5.74486e+06	6.80735e+07	0	64378.4	719983	1.38125e+08	478504	2.7462e+07	7.70745e+07	2.28181e+06	0	1.37942e+08	1.45597e+08	0	0	2.56723e+09	2.08977e+09	1.46582e+08	6.15532e+07	1.18269e+06	0	0	4.28052e+08	4.69294e+07	846717	4.79825e+08	7.77906e+08	419558	3.20531e+07	0	0	1.39336e+08	5.55742e+07	9.19496e+08	1.48369e+06	1.34575e+09	1.88172e+08	4.73897e+06	0	0	1.77057e+06	0	2.50969e+08	2.24415e+07	6.83718e+06
	CK_20_RMG56_1a_DAY_7_urine	9.22515e+06	1.16183e+08	0	8.23886e+08	3.82133e+07	0	0	0	2.46831e+08	389468	2.82811e+07	8.89166e+07	2.05643e+06	0	2.46746e+08	1.73597e+08	0	0	1.89879e+10	1.66097e+09	6.95543e+08	4.59946e+07	2.90461e+06	0	0	5.48094e+08	4.89603e+07	1.03586e+06	3.99586e+08	1.06465e+09	949702	3.47221e+07	0	0	1.81698e+08	7.66853e+07	9.90182e+08	1.42789e+06	1.75193e+09	1.835e+08	4.55396e+06	0	0	4.8684e+06	3.94337e+06	2.96734e+08	430688	1.10844e+07
	CK_21_RMG60_3a_DAY_0_urine	2.59694e+07	1.02848e+08	186437	6.91379e+06	4.60816e+07	0	0	0	2.09088e+08	476148	2.89467e+07	1.25377e+08	2.08716e+06	0	2.0884e+08	2.03506e+08	0	0	3.30648e+09	2.22371e+09	6.53666e+08	9.15338e+07	5.22153e+06	0	0	4.79416e+08	7.03739e+07	5.64573e+06	2.67921e+08	1.95629e+09	841837	3.37936e+07	0	0	2.79709e+08	5.9286e+07	4.95838e+08	2.17523e+06	5.78166e+08	1.8998e+08	8.98186e+06	0	0	9.63978e+06	5.83841e+06	4.38275e+08	5.75245e+07	2.08072e+07
	CK_22_RMG60_3a_DAY_1_urine	2.10701e+07	1.21772e+08	0	1.05457e+09	5.86222e+07	0	0	0	2.73861e+08	162390	2.99724e+07	1.11933e+08	2.13209e+06	0	2.73861e+08	2.33199e+08	0	0	2.64921e+09	1.65448e+09	1.15649e+09	9.1467e+07	5.94338e+06	0	0	3.80041e+08	5.51046e+07	3.68972e+06	2.11658e+08	1.58462e+09	1.43563e+06	117428	0	0	2.00098e+08	8.08151e+07	3.94299e+08	1.32321e+06	369328	1.77659e+08	6.98993e+06	0	0	5.38237e+06	29713.6	4.53785e+08	3.92286e+07	4.58026e+06
	CK_23_RMG60_3a_DAY_4_urine	602347	8.9714e+07	0	3.03511e+06	1.12262e+08	0	0	977564	1.85249e+08	282833	1.99004e+07	8.96641e+07	1.24232e+06	0	1.85292e+08	1.92464e+08	0	0	1.83626e+09	1.01144e+09	4.92903e+08	1.66009e+08	3.02693e+06	0	0	3.04509e+08	6.48276e+07	2.6337e+06	3.11788e+08	1.11237e+09	589899	99180.3	0	0	1.51904e+08	3.14264e+08	5.55395e+08	447798	3.06948e+08	2.03394e+08	3.27407e+06	0	0	1.05833e+07	4.44983e+06	6.95128e+07	2.62839e+07	128206
	CK_24_RMG60_3a_DAY_5_urine	5.90713e+09	1.38745e+08	0	7.39732e+06	1.22446e+08	0	0	0	3.22528e+08	600198	4.41821e+07	1.26415e+08	1.15442e+06	0	3.2254e+08	4.31753e+08	0	0	3.41521e+09	1.84571e+09	1.56767e+09	3.32383e+08	6.58445e+06	0	0	5.13026e+08	9.49942e+07	352464	2.98843e+08	2.24891e+09	1.10334e+06	4.30444e+07	0	0	2.44595e+08	4.6899e+08	1.55693e+09	1.52306e+06	339571	3.23616e+08	8.37849e+06	0	0	4.91472e+06	7.20467e+06	3.21909e+08	4.60059e+07	9.70456e+06
	CK_25_RMG60_3b_DAY_0_urine	1.04357e+06	4.89572e+07	0	2.19842e+06	3.06094e+07	0	0	4.42065e+06	2.19172e+08	309247	3.99976e+07	7.77057e+07	1.43076e+07	0	2.19172e+08	9.55497e+08	0	0	1.97317e+10	8.42156e+08	4.67479e+08	1.86356e+08	910358	0	0	2.46273e+09	8.15443e+07	1.16962e+06	1.14891e+08	3.35843e+09	1.05733e+06	3.16431e+07	0	0	2.16546e+08	9.01862e+07	3.0868e+08	710100	3.10585e+09	2.10661e+08	7.65556e+06	0	0	0	3.53767e+06	3.01132e+08	178594	2.49957e+06
	CK_26_RMG60_3b_DAY_1_urine	2.57456e+07	7.97387e+07	0	3.24549e+06	2.76486e+07	0	0	4.23417e+07	3.58028e+08	116132	6.17424e+07	8.38248e+07	145786	0	3.58028e+08	6.47833e+08	0	0	2.33936e+10	8.89188e+08	1.96066e+09	1.5136e+08	2.34317e+06	0	0	2.71651e+09	4.82615e+07	1.40667e+06	388319	3.40132e+09	2.21766e+06	3.82925e+07	0	0	2.89609e+08	2.45806e+08	6.06711e+08	864751	2.95798e+09	2.58326e+08	8.41254e+06	0	0	4.87087e+06	3.15949e+06	4.21754e+08	343373	2.75214e+06
	CK_27_RMG67_1a_DAY_0_urine	4.55763e+06	1.31428e+08	0	9.59066e+08	1.49406e+08	0	34108.6	836443	2.87163e+08	182257	3.51045e+07	1.24588e+08	1.78297e+07	0	2.87159e+08	3.15399e+08	0	0	2.67312e+09	2.2311e+09	1.10285e+09	3.03225e+08	8.31396e+06	21472.8	0	4.28663e+08	8.41917e+07	7.55906e+06	2.69846e+08	2.06449e+09	1.82377e+06	3.24279e+07	0	0	3.49901e+08	6.80551e+07	8.24067e+08	1.57456e+06	5.74993e+08	4.0088e+08	5.57977e+06	0	0	4.1267e+06	0	5.09616e+08	7.38581e+07	2.17113e+06
	CK_28_RMG67_1a_DAY_1_urine	6.25339e+06	1.60554e+08	0	5.77136e+06	4.73796e+07	0	0	0	3.45375e+08	333647	4.53973e+07	1.29285e+08	831694	0	3.45375e+08	5.27875e+08	0	0	2.97834e+09	2.33399e+09	1.69194e+09	3.34249e+08	6.07725e+06	0	0	4.05485e+08	9.7764e+07	2.58896e+06	3.06434e+08	2.19577e+09	2.20242e+06	3.62033e+07	0	0	4.08666e+08	1.54888e+08	7.20512e+08	1.23875e+06	1.14711e+09	4.52877e+08	6.48447e+06	0	0	4.01199e+06	0	5.87568e+08	6.53001e+07	2.70718e+06
	CK_29_RMG67_1a_DAY_4_urine	8.6718e+08	1.12536e+08	0	6.55797e+08	6.03679e+07	0	0	413764	2.4615e+08	107565	2.95508e+07	8.22014e+07	1.70896e+07	0	2.46106e+08	2.63547e+08	0	0	2.22103e+09	1.5491e+09	8.58101e+08	1.95639e+08	4.17754e+06	0	0	3.10737e+08	8.11175e+07	1.488e+06	3.07361e+06	1.68379e+09	910687	2.77959e+07	0	0	2.10263e+08	5.54684e+07	8.98062e+08	717428	9.64965e+08	2.95727e+08	3.63528e+06	0	0	1.40954e+06	4.24075e+06	4.14675e+08	2.87913e+07	2.80745e+06
	CK_30_RMG67_1a_DAY_5_urine	1.09139e+06	1.16566e+08	0	4.13567e+06	6.81804e+07	0	0	0	2.82014e+08	267641	3.19023e+07	315449	255181	0	2.81997e+08	2.87279e+08	0	0	2.12737e+09	1.51661e+09	1.16651e+09	3.25e+08	5.0745e+06	16757.3	0	3.22591e+08	5.67909e+07	1.89725e+06	2.35294e+08	1.75247e+09	1.45453e+06	2.64984e+07	0	0	2.63165e+08	9.22998e+07	5.63695e+08	1.01782e+06	7.31639e+08	3.15066e+08	4.30785e+06	0	0	4.77334e+06	4.76132e+06	3.1023e+08	4.1186e+07	1.84919e+06
	CK_31_RMG67_1a_DAY_7_urine	1.24755e+09	1.45681e+08	0	9.18457e+06	4.47686e+07	0	0	390578	3.53107e+08	354299	4.62615e+07	1.06244e+08	1.28723e+06	0	3.53094e+08	3.37135e+08	0	0	1.92761e+10	2.04385e+09	1.61769e+09	3.10978e+08	7.35431e+06	45257.8	0	4.48147e+08	6.71538e+07	2.23346e+06	1.94622e+08	2.29712e+09	1.68239e+06	3.60039e+07	0	0	4.05259e+08	9.55714e+07	5.66707e+08	1.28579e+06	1.43025e+09	146150	7.3466e+06	0	0	3.78655e+06	5.69274e+06	4.92582e+08	6.1392e+07	3.47142e+06
	CK_32_RMG67_1b_DAY_0_urine	8.65082e+08	1.60105e+08	0	1.17572e+09	7.01856e+07	0	0	0	3.97934e+08	494872	7.21678e+07	1.48703e+08	1.09618e+06	0	3.97786e+08	3.47252e+08	0	1.19741e+06	3.74625e+09	1.9443e+09	2.28008e+09	2.18183e+08	6.39839e+06	0	0	4.54803e+08	6.46239e+07	983573	1.36848e+08	2.55212e+09	570167	4.18921e+07	0	0	3.92537e+08	1.01869e+08	5.43371e+08	1.87732e+06	9.44287e+08	2.2236e+08	9.09769e+06	0	0	2.35384e+06	40860.6	5.04941e+08	7.08507e+07	157190
	CK_33_RMG67_1b_DAY_1_urine	1.16214e+07	1.61064e+08	0	1.0012e+09	3.93656e+07	54084.7	0	3.37845e+06	3.92165e+08	240540	6.09689e+07	1.34411e+08	1.28979e+06	0	3.91761e+08	3.37906e+08	0	0	3.21256e+09	1.93214e+09	2.02463e+09	2.27256e+08	5.30398e+06	0	0	5.24184e+08	9.41182e+07	5.92102e+06	1.4673e+08	2.6175e+09	1.17611e+06	4.52223e+07	0	0	4.02341e+08	1.51913e+08	5.0022e+08	2.02891e+06	1.29326e+09	2.11182e+08	8.81632e+06	0	0	5.62815e+06	184208	4.73981e+08	797311	5.01383e+06
	CK_34_RMG67_1b_DAY_4_urine	4.92794e+08	1.01064e+08	0	4.79525e+06	6.29329e+07	0	0	0	2.1679e+08	251810	4.59699e+07	1.26078e+06	750744	0	2.16854e+08	1.39101e+08	0	0	2.10043e+09	1.34089e+09	6.43347e+08	9.51028e+07	902114	0	0	3.26331e+08	5.95521e+07	353991	3.29562e+08	1.17241e+09	56854.9	3.57735e+07	0	0	1.90263e+08	5.9968e+07	2.92059e+08	1.3051e+06	6.473e+08	1.63974e+08	2.16968e+06	0	0	4.80348e+06	3.08941e+06	3.22022e+08	1.48186e+07	5.21478e+06
	CK_35_RMG67_1b_DAY_5_urine	1.08073e+07	8.49768e+07	0	6.69554e+06	5.20272e+07	0	0	986615	1.2328e+08	444203	2.26409e+07	7.80777e+07	590945	0	1.23288e+08	9.87654e+07	0	0	2.7953e+09	1.89544e+09	1.08423e+08	3.14716e+07	0	0	0	3.33482e+08	2.46691e+07	76386.5	6.35406e+08	6.0659e+08	17304.1	3.27705e+07	0	0	1.4616e+08	7.31096e+07	3.59553e+08	1.16134e+06	1.63143e+09	1.29687e+08	2.05438e+06	0	0	2.13717e+06	3.35601e+06	2.98321e+08	80785.2	8.67242e+06
	CK_36_RMG67_1b_DAY_7_urine	4.39959e+06	7.96602e+07	0	4.44689e+06	6.97348e+07	0	0	450269	2.38128e+08	315876	2.33402e+07	8.75097e+07	1.13566e+06	0	2.3794e+08	1.40816e+08	0	0	2.80358e+09	1.65918e+09	6.67653e+08	3.43396e+07	3.64676e+06	18749.2	0	4.69844e+08	4.7583e+07	1.20763e+06	3.10622e+08	1.45346e+09	435857	3.66337e+07	0	0	1.91514e+08	8.23817e+07	3.43729e+08	1.37177e+06	1.45996e+09	688005	3.18771e+06	0	0	4.3217e+06	3.29048e+06	3.43876e+08	521300	1.40269e+07
	CK_37_RMG60_3a_DAY_7_urine	2.41918e+06	1.48263e+08	0	9.56012e+06	1.16806e+08	0	0	655107	2.99653e+08	573465	3.40987e+07	4.86718e+06	990700	0	2.99653e+08	2.70189e+08	0	0	3.55449e+09	1.98244e+09	1.11871e+09	1.16697e+08	8.01078e+06	0	0	4.96323e+08	7.43648e+07	3.92101e+06	268219	2.37999e+09	877686	4.40684e+07	0	0	3.40264e+08	1.73722e+08	1.94594e+09	1.46898e+06	1.00129e+09	630543	8.07323e+06	0	0	8.17764e+06	7.55399e+06	3.58107e+08	5.39585e+07	1.32543e+07
	CK_38_RMG67_2a_DAY_m2_urine	0	5.40531e+08	0	2.01362e+06	2.25989e+07	0	0	0	4.41358e+08	154090	1.98478e+08	1.48195e+08	1.51173e+06	0	4.41357e+08	4.20604e+08	0	6.16553e+08	3.44937e+10	7.9744e+08	2.69473e+09	4.6009e+07	4.77368e+06	21860	0	3.56188e+09	6.44829e+07	5.39434e+06	8.25289e+07	2.27791e+09	1.89041e+06	4.76398e+07	0	0	2.54429e+08	2.33167e+09	1.0518e+09	1.29241e+06	5.20529e+09	1.03543e+08	1.03787e+07	0	0	4.50416e+06	39790.5	4.06584e+08	445364	1.43652e+07
	CK_39_RMG67_2b_DAY_m2_urine	5.46304e+06	3.40043e+08	0	1.68364e+06	3.11792e+08	0	379758	5.94e+06	4.37816e+08	472682	2.25599e+08	1.28311e+08	70146.8	0	4.37801e+08	5.85744e+07	954045	0	3.21312e+09	1.47963e+09	2.73653e+09	2.14982e+07	8.13457e+06	21933.1	0	2.34155e+08	1.29235e+08	1.1001e+07	1.30767e+08	1.51894e+09	516327	4.52356e+07	0	0	2.6879e+08	7.41137e+08	6.23371e+08	695841	4.63864e+08	148292	4.43086e+06	0	0	2.17728e+06	36728.4	7.6475e+07	5.96115e+07	2.05427e+07
	CK_40_RMG67_2c_DAY_m2_urine	1.92106e+07	7.11586e+08	0	1.97663e+06	1.95423e+07	29556.9	0	0	4.76086e+08	561419	2.0178e+08	1.52666e+08	1.23787e+06	0	4.76086e+08	5.79116e+08	0	6.03458e+08	3.58888e+10	9.33111e+08	3.33082e+09	4.58262e+07	4.17932e+06	91387.5	0	2.29359e+09	1.67023e+08	6.99563e+06	1.14498e+08	3.19476e+09	1.65503e+06	5.06744e+07	0	0	3.30695e+08	4.59054e+09	1.65741e+09	1.80976e+06	5.53312e+09	1.00568e+08	9.38689e+06	0	0	4.22444e+06	282264	1.31564e+08	310797	8.04068e+06
	CK_41_RMG67_2d_DAY_m2_urine	1.57439e+07	6.10712e+08	0	1.58737e+06	1.47651e+07	0	0	0	4.14362e+08	181284	1.70215e+08	1.33871e+08	858075	0	4.13931e+08	2.97909e+08	0	0	3.23262e+10	7.02169e+08	1.79762e+09	2.81315e+07	960153	20114	0	2.89238e+09	9.57236e+07	5.22579e+06	1.29412e+08	2.44463e+09	1.4032e+06	104095	45435.3	0	2.24941e+08	3.83359e+09	9.45872e+08	1.2407e+06	7.016e+09	9.26438e+07	8.59061e+06	0	0	2.47001e+06	378117	3.28378e+08	70247	6.65142e+06
	CK_42_RMG67_2a_DAY_m1_urine	1.47707e+07	6.10431e+08	0	1.93797e+06	2.88995e+07	0	0	3.34627e+06	2.84619e+08	135496	1.46054e+08	1.01686e+08	1.66434e+07	0	2.84817e+08	8.97303e+10	0	0	2.88873e+10	1.38063e+09	6.01165e+08	2.97407e+07	25762.3	47579.5	0	1.92283e+09	7.57327e+07	146390	2.14263e+08	4.07403e+09	1.09949e+06	3.71996e+07	0	0	3.54935e+08	2.41017e+09	6.01425e+08	1.27789e+06	1.71301e+06	1.58222e+08	7.30728e+06	0	0	5.38236e+06	0	3.89156e+08	39341.7	2.48109e+06
	CK_43_RMG67_2b_DAY_m1_urine	4.98799e+08	2.77724e+08	0	3.66246e+06	2.05155e+07	0	136160	887230	2.49202e+08	351977	2.02958e+08	9.61551e+07	957685	0	2.49179e+08	2.69844e+10	0	0	2.55135e+09	1.45539e+09	7.52186e+08	1.13568e+07	3.36344e+06	0	0	1.64866e+08	9.96602e+07	7.32529e+06	3.65901e+08	7.85643e+08	69639.1	3.61792e+07	0	0	1.89796e+08	6.10929e+08	3.24396e+08	373255	7.90066e+08	1.57069e+08	1.87019e+06	0	0	2.09706e+06	1.00724e+07	1.7902e+08	2.51728e+07	1.18838e+07
	CK_44_RMG67_2c_DAY_m1_urine	0	5.14483e+08	0	1.0775e+06	2.36917e+07	0	0	1.79063e+06	2.4879e+08	117859	1.07532e+08	7.24124e+07	7.88495e+06	0	2.48692e+08	7.2434e+08	0	0	2.44904e+10	9.9536e+08	3.75767e+08	3.1492e+07	106962	69830.7	0	9.51667e+08	1.39153e+08	50466	5.91203e+08	4.49096e+09	615012	3.76545e+07	0	0	3.44226e+08	1.7793e+09	3.61414e+08	1.21613e+06	6.78705e+09	2.54804e+08	3.99551e+06	0	0	923824	237800	3.58486e+08	1.08623e+07	2.53258e+06
	CK_45_RMG67_2d_DAY_m1_urine	8.79339e+06	2.8686e+08	0	1.31528e+06	2.22735e+07	0	0	0	2.45011e+08	27574.6	1.08503e+08	7.43784e+07	1.09735e+07	0	2.44657e+08	5.4603e+08	0	0	2.31984e+10	6.99331e+08	5.83179e+08	1.76089e+07	65995.2	0	0	1.27596e+09	1.36208e+08	2.7353e+06	2.1829e+08	2.46382e+09	801893	2.87296e+07	0	0	1.75222e+08	1.03875e+09	5.02632e+08	686478	6.02997e+09	1.29525e+08	4.08178e+06	0	0	3.04247e+06	3.23348e+06	2.56525e+08	21329.3	264762
	CK_46_RMG67_2a_DAY_3_urine	0	2.99428e+08	0	2.26695e+06	6.01005e+07	1.44493e+06	0	2.33868e+06	2.8643e+08	278423	1.37509e+08	5.85983e+06	1.25071e+06	0	2.86578e+08	8.60693e+07	0	0	2.31493e+10	8.26304e+08	4.19869e+08	1.81016e+07	1.81089e+06	12686.4	0	1.87247e+09	1.08144e+06	2.63056e+07	4.74779e+08	2.08841e+09	607485	4.4797e+07	0	3.16066e+06	4.23824e+08	5.16091e+09	2.19217e+08	931064	3.62489e+09	1.0992e+08	33895.9	2.09841e+07	0	1.61261e+06	137904	4.00347e+08	9.94813e+06	8.49455e+06
	CK_47_RMG67_2b_DAY_3_urine	7.96551e+06	2.88232e+08	0	7.57789e+06	7.13854e+07	0	0	2.07124e+06	2.08853e+08	432460	1.55112e+08	5.55021e+06	930152	0	2.08392e+08	4.60034e+07	0	0	2.77515e+09	8.74845e+08	5.1653e+08	9.84416e+06	316212	0	0	4.34085e+07	5.50917e+07	175839	3.01433e+08	8.27506e+08	0	2.91088e+07	0	0	5.38734e+08	1.18604e+09	2.92692e+08	648293	1.47181e+09	147848	756194	0	44479.6	1.69773e+06	15811.9	1.32708e+08	19941.8	1.15083e+07
	CK_48_RMG67_2c_DAY_3_urine	0	3.66176e+08	0	3.07494e+06	1.88603e+07	68065.5	0	0	4.32015e+08	281782	1.87363e+08	1.07356e+08	2.42119e+07	0	4.32001e+08	6.03824e+08	0	0	2.91697e+10	5.25857e+08	2.45777e+09	1.51739e+07	1.67865e+06	21616.8	0	2.50517e+09	7.55244e+07	137304	1.53006e+08	3.58415e+09	1.16961e+06	4.85393e+07	0	0	2.29688e+08	1.8576e+09	1.02764e+09	1.31173e+06	3.99901e+09	2.13335e+08	5.78758e+06	0	0	1.85466e+06	5.44908e+06	3.03297e+08	51912.6	4.01012e+06
	CK_49_RMG67_2d_DAY_3_urine	1.1363e+07	3.51648e+08	0	2.86351e+06	2.49384e+07	32856.2	0	1.07679e+06	4.55913e+08	109916	1.83543e+08	1.07942e+08	1.34655e+06	0	4.55882e+08	5.40245e+08	0	3.29386e+08	2.74538e+10	5.48423e+08	2.47886e+09	1.62231e+07	33706.8	0	0	2.77405e+09	8.19363e+07	3.45839e+06	1.44056e+08	3.90596e+09	1.26691e+06	4.81968e+07	0	0	2.71762e+08	1.78471e+09	1.21771e+09	1.36354e+06	4.27432e+09	2.07873e+08	5.90258e+06	0	0	2.94313e+06	28683.2	3.20575e+08	277190	3.55517e+06
	CK_50_RMG67_2a_DAY_5_urine	0	5.00678e+08	0	1.0725e+06	1.63343e+07	1.39179e+06	0	419669	3.9749e+08	212823	1.95887e+08	5.69067e+07	1.95236e+07	18636.9	3.97502e+08	6.70625e+07	0	0	2.43475e+10	3.30717e+08	1.56146e+09	2.36771e+07	191878	0	0	2.73289e+09	4.29612e+07	26573.3	1.01504e+08	2.06046e+09	166672	3.65342e+07	0	0	1.43833e+08	4.01705e+09	1.23036e+08	525365	4.8274e+09	1.82609e+08	1.50011e+06	642102	0	4.69028e+06	6.73081e+06	1.85509e+08	4.54951e+06	3.61613e+06
	CK_51_RMG67_2b_DAY_5_urine	7.79033e+08	5.23984e+08	0	970264	9.73916e+07	0	0	758577	5.3863e+08	218327	1.93134e+08	1.01604e+08	2.61005e+07	0	5.3863e+08	5.4931e+09	0	0	2.41333e+10	3.04284e+08	3.34521e+09	7.76607e+07	4.14099e+06	0	0	1.31981e+09	7.5174e+07	443145	1.33905e+08	9.8268e+09	750612	5.05439e+07	0	0	3.1421e+08	1.942e+09	2.08905e+08	808289	9.80824e+08	4.21212e+08	7.64741e+06	0	0	6.32387e+06	24308.4	5.6746e+08	666649	472169
	CK_52_RMG67_2c_DAY_5_urine	7.58242e+06	7.70105e+09	0	5.9584e+08	7.71522e+07	465870	0	7.69842e+06	6.64158e+08	88544.2	6.31993e+08	1.46042e+08	4.62511e+07	0	6.64158e+08	2.45774e+09	0	0	2.68047e+10	1.38184e+08	3.14738e+09	1.41322e+08	7.29e+06	0	0	1.74477e+09	6.55076e+07	6.36767e+06	5.02004e+08	1.84701e+10	1.67679e+06	1.56888e+08	0	0	6.65066e+08	3.97867e+10	2.07232e+06	372413	7.23482e+09	1.93812e+09	5.02833e+06	217475	0	5.59531e+06	0	1.09944e+09	1.80463e+07	257980
	CK_53_RMG67_2d_DAY_5_urine	5.84152e+06	1.46967e+09	0	2.0061e+06	5.69518e+07	6.64322e+06	0	0	6.40939e+08	661255	5.4724e+08	1.45389e+08	3.02691e+07	256238	6.4085e+08	1.4761e+09	0	3.88542e+08	4.32432e+10	5.81041e+08	4.87883e+09	1.1009e+08	1.48722e+06	0	0	2.41408e+09	7.47562e+07	1.8281e+07	2.29315e+08	8.55838e+09	1.76306e+06	8.87712e+07	0	511170	6.3289e+08	1.09204e+10	2.50237e+08	1.83333e+06	6.85642e+09	7.57725e+08	9.5434e+06	4.52604e+06	0	3.29333e+06	86060.8	7.187e+08	35947.3	3.3651e+06
	CK_54_RMG67_2a_DAY_6_urine	0	6.0357e+08	0	1.28858e+06	5.55875e+07	87691.2	0	0	5.42735e+08	296086	2.22311e+08	1.0353e+08	1.75275e+06	25900.4	5.42731e+08	5.29825e+09	0	0	2.89153e+10	3.25012e+08	3.5793e+09	8.26985e+07	5.27659e+06	16530.6	0	1.50039e+09	8.40952e+07	3.59405e+06	1.28204e+08	1.00082e+10	23396.8	4.9824e+07	0	0	3.09818e+08	2.23032e+09	2.45431e+08	1.34795e+06	1.08889e+09	3.7027e+08	9.22084e+06	0	0	3.37517e+06	71576.5	6.08687e+08	866875	2.22568e+06
	CK_55_RMG67_2b_DAY_6_urine	2.28799e+06	7.15996e+08	0	547210	3.57134e+07	0	0	860141	5.50405e+08	112667	2.25653e+08	8.9743e+07	2.31321e+07	0	5.50405e+08	3.20301e+09	0	0	3.58816e+09	3.61037e+08	3.1742e+09	6.52202e+07	4.73844e+06	16082.5	0	9.37897e+08	7.92066e+07	696963	1.09746e+08	7.68048e+09	770277	5.20056e+07	0	11148.2	3.53408e+08	2.07974e+09	1.40001e+08	811839	5.73064e+08	5.78708e+08	6.57572e+06	0	0	1.71684e+06	3.79185e+06	4.66051e+08	567806	3.15226e+06
	CK_56_RMG67_2c_DAY_6_urine	234257	5.81713e+08	0	1.24101e+06	6.11929e+07	37790.7	48897.2	657619	5.41551e+08	173904	2.01746e+08	1.08875e+08	2.55483e+07	37619	5.41551e+08	5.59945e+09	0	0	2.64888e+10	3.02927e+08	3.48548e+09	7.92875e+07	4.57317e+06	0	0	1.5043e+09	7.2313e+07	3.73355e+06	1.35068e+08	9.9904e+09	718813	5.27367e+07	0	23759.1	3.25897e+08	2.05863e+09	2.41402e+08	1.15135e+06	1.12723e+09	4.47014e+08	8.18985e+06	0	0	3.31332e+06	3.21693e+06	6.18499e+08	664754	1.46963e+10
	CK_57_RMG67_2d_DAY_6_urine	0	5.62186e+08	0	885199	4.23969e+07	73771	49331.7	0	5.21151e+08	159473	2.1732e+08	617064	1.28882e+06	0	5.21131e+08	3.99065e+09	0	0	3.41345e+09	2.36728e+08	3.00212e+09	5.83819e+07	3.59273e+06	0	0	1.15788e+09	6.32508e+07	3.32437e+06	1.29936e+08	7.59561e+09	462157	5.20986e+07	0	0	2.4439e+08	1.49878e+09	1.49304e+08	1.02857e+06	8.51387e+08	4.63058e+08	6.4138e+06	0	0	1.63959e+06	26392	4.60982e+08	4.9156e+07	1.06119e+06
	CK_58_RMG67_2a_DAY_7_urine	1.06465e+07	7.03914e+08	0	1.41666e+06	3.22846e+07	40616.6	0	4.00435e+06	4.64147e+08	335155	2.14031e+08	1.1914e+08	3.55171e+07	0	4.64302e+08	5.24721e+09	0	3.39141e+08	3.96718e+10	4.36788e+08	2.12546e+09	8.37866e+07	8.44141e+06	0	0	3.08831e+09	1.08121e+08	3.21476e+06	1.15694e+08	1.08422e+10	2.71932e+06	5.1357e+07	0	0	3.73205e+08	3.19692e+09	3.3086e+08	1.85043e+06	6.08223e+09	3.87003e+08	1.43735e+07	0	0	3.09403e+06	141569	7.38654e+08	421359	3.56975e+06
	CK_59_RMG67_2b_DAY_7_urine	4.0951e+06	5.07266e+08	0	696762	2.22369e+07	76537.3	0	0	3.49044e+08	199837	1.31468e+08	4.20079e+07	2.33911e+07	0	3.49025e+08	6.90287e+08	0	0	2.66589e+09	1.44036e+08	1.33793e+09	6.41496e+07	3.6696e+06	0	0	4.3243e+07	6.48015e+07	197982	6.68995e+07	7.04164e+09	893916	3.18484e+07	0	0	2.60565e+08	1.0309e+09	1.70132e+07	304757	3.64859e+08	5.49428e+08	3.12729e+06	0	0	4.59293e+06	1.71409e+06	3.37631e+08	2.42061e+07	3.45027e+06
	CK_60_RMG67_2d_DAY_7_urine	3.65889e+06	5.40036e+08	0	1.05292e+06	2.99048e+07	0	0	2.33034e+06	4.17315e+08	260096	1.59375e+08	8.20248e+07	928447	0	4.17305e+08	3.33214e+09	0	0	2.76285e+10	3.06197e+08	1.57772e+09	6.70398e+07	3.35236e+06	0	0	1.96825e+09	1.16197e+08	252064	9.00341e+07	8.92751e+09	1.27924e+06	3.99021e+07	0	0	3.07337e+08	1.83514e+09	1.87371e+08	943113	101950	4.3915e+08	8.02727e+06	0	0	1.11095e+07	3.32412e+06	5.22069e+08	687278	3.34324e+06
	CK_61_RMG61_2a_DAY_m2_urine	1.37627e+07	1.31673e+08	214420	6.27039e+06	4.14733e+07	0	0	2.04566e+06	2.88056e+08	585604	2.57638e+07	1.14939e+08	2.06237e+06	0	2.88042e+08	3.20604e+08	0	0	3.16783e+09	1.40182e+09	1.10416e+09	1.19133e+08	7.92804e+06	0	0	3.84209e+08	7.25969e+07	3.17728e+06	1.92162e+08	2.25628e+09	361384	3.37687e+07	0	0	2.80648e+08	1.14529e+08	3.39966e+09	1.27015e+06	1.34278e+09	1.6593e+08	7.23758e+06	0	0	7.019e+06	8.47184e+06	2.44437e+08	4.9892e+07	6.50708e+06
	CK_62_RMG61_2b_DAY_m2_urine	0	8.02325e+07	0	2.14896e+06	1.21274e+08	0	0	1.92449e+06	2.25569e+08	382696	3.1256e+07	2.49964e+06	1.38697e+06	0	2.25557e+08	3.59274e+08	0	0	2.67197e+10	6.27529e+08	6.24024e+08	6.27878e+07	2.96e+06	0	0	2.31386e+09	6.077e+07	2.67391e+06	1.07745e+08	2.60953e+09	800646	93489.6	0	0	1.75328e+08	1.23649e+08	4.21063e+09	926568	5.8748e+09	245187	8.37018e+06	0	0	1.03648e+06	4.36356e+06	1.87353e+08	46224.1	1.15048e+07
	CK_63_RMG61_2c_DAY_m2_urine	5.32542e+09	1.16015e+08	0	7.61802e+06	1.04429e+08	0	0	704692	2.85617e+08	179991	3.06516e+07	891640	1.28877e+06	0	2.85617e+08	1.03652e+09	0	0	2.11681e+10	1.5431e+09	1.14593e+09	3.37879e+08	4.83871e+06	20718.9	0	3.33094e+08	8.29496e+07	1.73946e+06	4.32024e+08	1.60141e+09	696832	3.12574e+07	0	0	3.54867e+09	1.09671e+08	3.54867e+09	1.6369e+06	2.48971e+09	3.2703e+08	5.75243e+06	139569	0	4.96738e+06	7.72155e+06	3.92083e+08	403725	2.61728e+06
	CK_64_RMG61_2a_DAY_m1_urine	6.44914e+09	1.89619e+08	0	1.02807e+09	4.29271e+07	0	0	1.45615e+06	3.33311e+08	596054	3.70151e+07	1.13773e+08	164760	0	3.32983e+08	3.94317e+08	0	0	2.88229e+09	1.65964e+09	1.50964e+09	1.32414e+08	8.35117e+06	0	0	3.56577e+08	7.36037e+07	269409	1.4374e+08	2.07778e+09	388155	3.36618e+07	0	0	3.44478e+08	9.80134e+07	4.98024e+09	895790	1.41169e+09	1.94764e+08	7.31714e+06	0	0	9.79498e+06	8.06524e+06	3.30196e+08	6.53728e+07	1.06483e+07
	CK_65_RMG61_2b_DAY_m1_urine	0	5.00275e+07	0	1.33249e+06	1.55022e+07	0	0	4.33713e+06	8.88349e+07	215344	2.12218e+07	4.03891e+07	956379	0	8.7766e+07	2.51171e+08	0	0	2.08199e+10	7.02698e+08	6.03549e+07	6.21272e+07	1.30058e+06	0	0	1.80691e+09	2.48588e+07	1.5081e+06	1.1667e+08	2.57761e+09	854664	2.0296e+07	0	10264.1	1.26306e+08	7.14947e+07	1.91648e+09	540677	3.22224e+09	1.68754e+08	5.06296e+06	0	0	1.77752e+06	4.00411e+06	1.46552e+08	73933.8	4.37507e+06
	CK_66_RMG61_2c_DAY_m1_urine	2.31867e+07	1.2015e+08	0	4.51648e+06	3.53382e+07	25006	0	0	2.44816e+08	283807	3.12157e+07	8.72309e+07	1.92477e+06	0	2.44746e+08	4.58053e+08	0	0	2.47323e+10	1.66558e+09	1.01154e+09	1.82562e+08	5.54917e+06	0	0	3.48743e+08	4.83434e+07	3.18737e+06	3.36502e+08	1.61588e+09	1.01759e+06	2.74501e+07	0	0	1.94413e+08	7.68213e+07	3.37416e+09	1.44551e+06	2.22106e+09	2.59046e+08	5.5439e+06	0	0	3.28683e+06	6.94715e+06	4.19117e+08	4.54632e+07	2.97268e+06
	CK_67_RMG61_2a_DAY_0_urine	6.25334e+09	1.60855e+08	0	1.0197e+09	4.28635e+07	0	0	0	2.84972e+08	373130	5.46793e+07	9.68766e+07	63689.6	130564	2.84972e+08	2.63659e+08	0	0	3.16115e+10	1.55894e+09	1.37375e+09	1.63564e+08	3.26526e+06	0	0	3.24289e+08	6.63214e+07	628638	1.82901e+08	2.01308e+09	580123	2.44004e+07	0	0	2.57115e+08	8.58874e+07	4.00401e+09	1.89268e+06	2.80405e+09	1.82904e+08	6.38288e+06	0	0	1.40547e+06	5.02422e+06	2.79764e+08	166120	4.72274e+06
	CK_68_RMG61_2c_DAY_3_urine	4.81513e+06	8.68942e+07	0	5.90512e+06	1.49867e+08	22070.3	0	273697	3.31935e+08	234061	3.33793e+07	6.64844e+07	1.8303e+06	0	3.31825e+08	2.08646e+08	0	0	2.59641e+09	8.72663e+08	1.49813e+09	1.01894e+08	3.83583e+06	0	0	3.12578e+08	5.64371e+07	639447	1.81301e+08	2.17621e+09	254086	3.06416e+07	0	0	1.44099e+08	1.43108e+08	3.73317e+09	859965	7.75245e+08	3.35462e+08	3.36391e+06	0	0	3.30293e+06	6.40233e+06	2.21738e+08	3.86074e+07	9.86332e+06
	CK_69_RMG55_5a_DAY_3_urine	8.37678e+08	8.78554e+07	0	7.25206e+06	6.17826e+08	0	0	376012	2.01254e+08	184270	3.11542e+07	4.48213e+07	1.00519e+06	0	2.0128e+08	1.61779e+08	0	0	1.40267e+10	6.41216e+08	5.30804e+08	5.97204e+07	2.04316e+06	0	0	2.32734e+08	6.03574e+07	109192	239764	1.86036e+09	139417	2.43817e+07	0	0	2.11234e+08	1.05622e+08	2.20003e+09	440028	9.29222e+08	2.18022e+08	1.6615e+06	0	0	8.08111e+06	2.28306e+06	1.36725e+08	1.42856e+07	2.14168e+06
	CK_70_RMG61_2a_DAY_4_urine	8.36056e+06	1.34998e+08	0	1.08245e+09	3.35236e+08	718429	0	0	6.16155e+08	560685	1.64049e+08	1.63712e+07	3.26268e+07	686466	6.16134e+08	1.01516e+09	0	2.92521e+08	3.31039e+10	9.17037e+08	4.76791e+09	6.59204e+08	3.37316e+06	0	0	4.14516e+08	9.41044e+07	1.66821e+06	1.30489e+08	7.69584e+09	988169	1.19673e+08	0	129152	4.56347e+08	1.3526e+08	7.69976e+09	1.38583e+06	8.38918e+06	682049	9.00595e+06	996242	0	4.00211e+06	34482.5	5.48944e+08	277492	1.25476e+06
	CK_71_RMG61_2b_DAY_4_urine	0	1.18611e+08	0	2.42621e+06	1.93772e+08	242428	0	0	4.97855e+08	321220	1.52355e+08	6.5371e+07	87028.9	0	4.97839e+08	1.52116e+09	0	0	2.67711e+10	3.66566e+08	3.14603e+09	1.90343e+08	1.37257e+06	0	0	1.78467e+09	7.25444e+07	1.50078e+06	8.83079e+07	4.09987e+09	1.33867e+06	3.72774e+07	0	0	2.02783e+08	8.70509e+08	3.33939e+09	1.08691e+06	5.58376e+09	9.85501e+08	6.80044e+06	157679	0	6.06627e+06	31483.3	3.78921e+08	136913	5.38737e+06
	CK_72_RMG61_2c_DAY_4_urine	0	7.92541e+07	98298.3	8.14677e+06	2.96377e+08	875061	0	0	3.9338e+08	199881	6.48582e+07	1.68805e+07	1.11962e+06	732194	3.93472e+08	2.39657e+08	0	1.78161e+08	2.92296e+10	7.18592e+08	2.11696e+09	2.20249e+08	3.59766e+06	0	0	3.31525e+08	4.73857e+07	7.56441e+06	1.0452e+08	3.91841e+09	251831	5.58223e+07	0	86302.2	2.04542e+08	1.39796e+08	4.70583e+09	878017	1.53471e+09	6.20199e+08	25836.3	1.76385e+06	0	8.73145e+06	4.59033e+06	2.51098e+08	90278	8.38114e+06
	CK_73_RMG55_5a_DAY_4_urine	1.13757e+07	7.20122e+08	0	4.6764e+06	1.91214e+08	218294	0	4.55183e+06	4.60797e+08	339431	1.56557e+08	4.25401e+06	115390	0	4.60797e+08	2.38488e+08	0	0	2.96888e+10	1.25202e+09	2.55215e+09	8.99092e+07	2.44669e+06	155886	0	4.49977e+08	4.45577e+07	214526	1.2371e+08	4.30147e+09	180995	188712	0	0	3.77047e+08	6.93761e+09	5.12703e+09	1.14403e+06	5.0672e+09	678060	3.03462e+06	169719	0	4.87826e+06	3.40004e+06	3.74858e+08	2.36596e+07	1.62508e+09
	CK_74_RMG61_2a_DAY_3_urine	6.66343e+06	1.46557e+08	0	8.44682e+06	1.70658e+08	39916.4	0	7.16113e+06	4.79882e+08	715726	8.71957e+07	985292	1.90383e+06	0	4.79882e+08	4.34523e+08	0	0	3.29247e+09	1.17722e+09	3.27368e+09	3.20542e+08	42516.5	66134.4	0	4.77082e+08	7.08886e+07	3.19799e+06	1.28477e+08	3.68121e+09	763458	5.00843e+07	0	0	2.91343e+08	3.64461e+08	5.66387e+09	1.39326e+06	595802	4.94853e+08	6.06872e+06	0	0	2.09402e+06	50286.9	3.36337e+08	422483	1.32334e+09
	CK_75_RMG61_2b_DAY_3_urine	0	9.06393e+07	0	3.6638e+06	7.73876e+07	46793.2	0	872570	3.5407e+08	190678	7.7873e+07	6.62641e+07	107217	0	3.5407e+08	5.31717e+08	0	0	2.92385e+10	4.87427e+08	1.84221e+09	1.04124e+08	113678	16165.5	0	2.54201e+09	6.92888e+07	676391	1.11849e+08	3.46574e+09	676821	3.28601e+07	0	0	4.30355e+09	2.07296e+08	4.30355e+09	953233	4.48383e+09	2.42474e+08	6.88998e+06	0	0	2.58258e+06	85918.2	3.02307e+08	356484	8.74842e+06
	Spool_01	5.6577e+09	1.58758e+08	0	1.23661e+09	3.29476e+07	0	0	0	2.66054e+08	910953	3.6645e+07	1.19996e+08	1.67432e+06	0	2.6605e+08	1.24103e+08	0	0	1.82327e+10	1.71457e+09	1.17556e+09	1.06927e+08	5.91059e+06	16653.9	0	4.77319e+08	5.19838e+07	1.21238e+06	2.77569e+08	1.74513e+09	426383	3.22316e+07	0	34394.3	3.97018e+08	1.09243e+08	9.3221e+08	2.39613e+06	9.90566e+08	1.74366e+08	5.32113e+06	0	0	1.42117e+06	43727.7	4.32902e+08	4.1397e+07	3.85352e+06
	Spool_02	5.60786e+09	1.86084e+08	0	1.23816e+09	3.25016e+07	0	0	6.55458e+06	2.59093e+08	784895	3.43865e+07	1.12358e+08	940981	0	2.59093e+08	1.75927e+08	0	0	3.00253e+09	1.75395e+09	1.18349e+09	1.07405e+08	5.42916e+06	0	0	4.10474e+08	7.63129e+07	5.08008e+06	2.80528e+08	1.61872e+09	572580	3.02467e+07	0	52477.4	3.45183e+08	1.02851e+08	1.024e+09	2.65598e+06	9.9266e+08	1.54297e+08	6.08993e+06	0	0	2.21518e+06	82816.2	4.07559e+08	4.16141e+07	4.99896e+06
	Spool_03	5.6603e+09	1.7476e+08	0	1.20343e+09	6.99224e+07	0	0	0	2.80359e+08	583260	3.44861e+07	266034	1.28058e+06	0	2.8005e+08	1.80774e+08	0	0	3.13055e+09	1.75629e+09	1.18274e+09	1.11872e+08	38954.6	20941.3	0	4.8504e+08	4.7952e+07	1.04507e+06	2.61617e+08	1.71191e+09	383941	3.54284e+07	0	21105.4	3.56105e+08	1.11208e+08	9.49693e+08	2.07355e+06	1.01831e+09	1.58004e+08	5.0864e+06	0	0	4.36837e+06	69922.8	4.00629e+08	3.95702e+07	2.44315e+06
	Spool_04	5.8889e+09	1.56003e+08	0	1.27621e+09	5.58044e+07	0	0	0	2.90421e+08	393160	3.30239e+07	3.64541e+06	1.55338e+06	0	2.90326e+08	1.69045e+08	0	0	2.8243e+09	1.92989e+09	1.17538e+09	1.12993e+08	5.05197e+06	0	0	5.42719e+08	4.56924e+07	729929	2.62207e+08	1.85801e+09	620946	3.36041e+07	0	0	3.51398e+08	9.25273e+07	9.54705e+08	1.5413e+06	1.03646e+09	184231	6.07436e+06	0	0	4.96868e+06	11318.4	3.93105e+08	3.87372e+07	2.84004e+06
	Spool_05	5.47522e+09	1.4449e+08	0	1.19717e+09	3.49256e+07	0	0	0	3.05103e+08	212877	3.54506e+07	1.15641e+08	1.73939e+06	0	3.05103e+08	1.81638e+08	0	0	2.98488e+09	1.69164e+09	1.17609e+09	1.14627e+08	33510.2	0	0	4.99569e+08	5.1753e+07	911028	2.59683e+08	1.69096e+09	538065	3.55522e+07	0	30219.2	3.61685e+08	8.85206e+07	9.16632e+08	1.34963e+06	1.01121e+09	1.60976e+08	5.50363e+06	0	0	7.2204e+06	35813.2	3.92495e+08	3.91828e+07	5.69008e+06
	Spool_06	1.54826e+07	1.19923e+08	0	1.22553e+09	5.21133e+07	0	0	5.2927e+06	2.92407e+08	295991	3.28483e+07	1.11777e+08	2.21038e+06	0	2.92402e+08	1.83299e+08	0	0	2.93208e+09	1.74167e+09	98621.6	1.06416e+08	5.47579e+06	18751.6	0	5.0878e+08	7.21623e+07	4.4287e+06	2.59643e+08	1.68554e+09	400639	3.45104e+07	0	0	3.4691e+08	9.32648e+07	8.89623e+08	1.36695e+06	1.01126e+09	213038	5.87994e+06	0	0	1.10894e+07	49169.2	3.93934e+08	4.07096e+07	6.52216e+06
	Spool_07	5.82484e+09	1.26734e+08	0	1.22691e+09	3.38727e+07	0	0	5.59836e+06	3.0098e+08	153189	3.35387e+07	2.94125e+06	1.60898e+06	0	3.00742e+08	1.7876e+08	0	0	3.26332e+09	1.76847e+09	1.16285e+09	1.15189e+08	4.87632e+06	0	0	5.21974e+08	8.39492e+07	1.03627e+06	2.65616e+08	1.77252e+09	448713	3.80133e+07	0	26292.8	3.79896e+08	9.91565e+07	9.67087e+08	1.38018e+06	1.08433e+09	1.70372e+08	5.49381e+06	0	0	4.39669e+06	103015	4.1503e+08	4.11002e+07	4.64579e+06
	Spool_08	7.90047e+06	1.51554e+08	0	1.28083e+09	4.04992e+07	0	0	1.94358e+06	3.3262e+08	228757	3.30598e+07	1.3087e+08	2.56338e+06	0	3.32136e+08	1.84613e+08	684633	0	2.99473e+09	1.87812e+09	1.15941e+09	1.094e+08	4.78646e+06	0	0	5.29796e+08	7.88538e+07	4.41032e+06	2.66259e+08	1.87053e+09	662473	3.51193e+07	0	24295	3.49241e+08	1.02342e+08	9.76773e+08	1.21713e+06	1.05035e+09	1.65259e+08	5.30936e+06	0	0	7.33739e+06	31609.2	4.03316e+08	3.97576e+07	9.22521e+06
	Spool_09	1.11907e+07	1.32404e+08	0	1.22182e+09	7.179e+07	0	0	3.96913e+06	3.11048e+08	348283	3.39175e+07	1.13055e+08	3.20123e+06	0	3.1074e+08	2.067e+08	0	0	2.83377e+09	1.91953e+09	1.14075e+09	1.09955e+08	4.42564e+06	0	0	5.60867e+08	4.03957e+07	3.94134e+06	2.68208e+08	1.72892e+09	499269	3.61108e+07	0	42531.6	3.51393e+08	9.29595e+07	1.02888e+09	1.63974e+06	1.04154e+09	1.64242e+08	5.77352e+06	0	0	2.59341e+06	108828	4.0123e+08	4.004e+07	3.12032e+06
	Spool_10	5.8233e+09	1.36962e+08	0	1.25339e+09	3.85052e+07	0	0	6.53364e+06	3.07943e+08	430328	3.35889e+07	1.23183e+08	1.65628e+06	0	3.08062e+08	1.8433e+08	0	0	3.05192e+09	2.00552e+09	1.15433e+09	1.11017e+08	5.75842e+06	0	0	5.61132e+08	7.52765e+07	1.30774e+06	2.9598e+06	1.85506e+09	477175	3.42377e+07	0	29432.4	3.5945e+08	9.45817e+07	1.04099e+09	1.50135e+06	1.06651e+09	274934	6.20625e+06	0	0	2.21226e+06	113708	4.12884e+08	4.25838e+07	2.03715e+07
	Spool_MS2_NEG	5.84093e+09	2.37999e+08	0	1.17705e+09	0	0	0	0	0	0	0	0	2.50691e+07	0	0	0	0	0	1.87204e+10	0	1.20287e+09	0	5.53693e+06	0	0	0	1.38654e+08	4.65526e+06	0	0	470209	0	0	0	0	1.02979e+08	0	0	1.21055e+09	0	5.70619e+06	0	0	0	51983.1	0	88094.3	0
	Spool_MS2_POS	0	0	0	0	4.16873e+07	0	0	0	3.26175e+08	253315	2.28966e+07	1.28691e+08	0	0	3.25534e+08	1.53494e+08	0	0	0	1.43638e+09	0	1.14627e+08	0	0	0	3.3967e+08	0	0	2.85045e+08	1.42146e+09	0	3.00129e+07	0	0	4.27699e+08	0	1.03477e+09	1.9848e+06	0	1.87081e+08	0	0	0	1.75859e+06	0	3.61997e+08	0	2.13029e+07
	Standard_A_200608	2.36895e+06	7.83771e+06	1.51238e+08	1.21777e+06	0	0	0	1.0859e+06	8.51886e+08	7240.1	0	24778.4	2.49851e+06	0	8.51886e+08	2.42198e+07	73190.6	7.39332e+06	2.27321e+09	647835	0	0	0	0	0	9.74181e+07	1.80737e+08	6.9863e+08	1.65848e+09	3.90222e+09	524792	1.09871e+08	0	0	363142	5.18759e+08	113273	26556.1	2.68018e+06	0	232129	0	0	0	0	224366	35308.7	151389
	Standard_B_200608	1.71153e+06	1.52779e+06	376149	1.74649e+06	87854.6	0	0	0	9.91725e+08	0	0	1.58441e+06	2.3137e+06	0	9.91785e+08	1.05826e+07	74345	6.88998e+06	2.00982e+09	710093	0	9887.61	0	0	0	2.83538e+07	1.78878e+08	6.7594e+08	1.8458e+09	4.26931e+09	667748	1.22542e+08	0	0	479747	5.3534e+08	344353	17138.6	1.53854e+06	17166	184705	0	0	215045	0	605779	6.94152e+08	55789.7
200615	CK_01_RMG49_2c_DAY_-3_urine	4.39978e+06	9.11438e+07	0	705141	2.79961e+08	0	0	1.01763e+06	6.55061e+08	6.66448e+08	1.37774e+07	1.67627e+06	2.04398e+06	0	6.55061e+08	30899400768	17866447468	1.37835e+08	1.30967e+07	439259	7.7234e+08	87125.6	526604	0	0	6.83278e+08	2.11095e+07	0	7.40116e+07	1432692215	0	8.92145e+07	0	0	3.04801e+08	1.27654e+08	5.93572e+08	226815632	2.03238e+06	2.08854e+08	0	0	0	210372	0	1.6115e+08	0	1259870019
	CK_02_RMG49_2c_DAY_0_urine	1.29917e+06	5.91738e+07	0	412211	2.15703e+08	0	0	1.22221e+06	3.15854e+08	5237.07	3.40435e+06	1.25327e+06	1.49094e+06	0	3.15854e+08	14079521280	5714014312	122193813	147644	77270.8	1.42006e+08	31972.8	23523.5	0	0	5.42755e+08	1.1122e+07	57644	7.60209e+07	1626594795	0	6.71229e+07	0	0	2.38454e+08	1.05414e+08	2.74646e+08	9.96208e+07	497775	7.84058e+07	0	0	0	5.70035e+06	0	1.08492e+08	43913.4	4.81658e+08
	CK_03_RMG49_2c_DAY_3_urine	2.10219e+06	9.42584e+07	0	273400	2.86766e+08	0	0	628851	6.43352e+08	5.24538e+08	1.19382e+07	258741	2.09673e+06	0	6.43352e+08	20416174389	12764245655	1.3651e+08	3.03334e+06	181052	6.43517e+08	8568.42	684761	0	0	6.57312e+08	1.48751e+07	152049	6.13142e+07	1612292049	0	7.79912e+07	0	0	3.22435e+08	1.3438e+08	7.36592e+08	2.01022e+08	2.25242e+06	1.44834e+08	0	0	0	423773	0	1.30135e+08	10955.6	641650537
	CK_04_RMG49_2c_DAY_3_urine	1.31734e+06	6.64527e+07	0	756912	2.51867e+08	0	0	180857	4.74788e+08	4.09116e+08	1.0641e+07	1.4214e+06	1.02941e+06	0	4.74788e+08	21737759803	13996894366	9.42807e+07	0	191804	3.23e+08	14449.4	229917	29105.5	7566.16	5.42777e+08	1.3378e+07	0	4.02081e+07	2016183524	0	70297005	0	0	2.08101e+08	8.97013e+07	7.19849e+08	1.22663e+08	896245	1.75156e+08	0	0	0	4.4207e+06	0	114187655	0	6.95176e+08
	CK_05_RMG60_2a_DAY_-3_urine	1.35e+06	2.83804e+07	0	142823	4.6144e+08	0	0	556072	1.69128e+08	8.46729e+07	6.25533e+06	21187.1	905307	0	168909172	9454923099	4497469642	7.4653e+07	0	181323	5.90999e+07	94861	15158.7	0	0	3.9709e+08	8.32025e+06	58774.3	7.06863e+07	1056765315	0	3.49552e+07	271831	0	1.61835e+08	4.595e+07	1.2541e+08	3.4729e+07	1.13266e+06	4.4269e+07	0	0	0	624573	0	6.21326e+07	0	1.63787e+08
	CK_06_RMG60_2a_DAY_3_urine	0	6.25542e+07	0	664036	3.14371e+08	0	0	222919	4.90318e+08	2.42511e+06	1.03017e+07	1.83814e+06	54873.4	0	4.90318e+08	12452447507	7877854414	1.3729e+08	221230	485097	3.99964e+08	81320.1	24336.7	0	0	7.29621e+08	8.24295e+06	0	4.58663e+07	1276935951	0	6.02671e+07	0	0	2.55555e+08	5.94238e+07	3.6962e+08	1.37348e+08	377947	5.16589e+07	0	0	0	297425	0	1.44633e+08	0	4.33757e+08
	CK_07_RMG60_2a_DAY_4_urine	2.78394e+06	4.18294e+07	0	246684	862808632	0	0	681053	3.10892e+08	135706	8.88741e+06	1.15373e+06	53553.7	0	3.10892e+08	11154495959	9341914782	8.39281e+07	370731	174898	162897035	49278	0	0	0	5.40184e+08	1.03031e+07	0	9.28056e+07	1357993064	0	5.02416e+07	74370.2	0	1.87711e+08	8.82408e+07	270922587	6.21687e+07	0	7.28297e+07	0	0	0	629450	0	1.22981e+08	0	3.00848e+08
	CK_08_RMG62_2a_DAY_-3_urine	7.92647e+06	1.13111e+08	0	513778	5.01673e+08	0	0	9.16284e+06	5.29269e+08	1.60995e+06	1.427e+07	2.09237e+06	796599	0	5.29318e+08	26171668726	16914942621	1.79766e+08	695824	477417	4.36559e+08	96394.8	513315	0	0	5.52298e+08	1.92943e+07	0	9.63757e+07	1629987546	0	7.20536e+07	0	0	1.9983e+08	4.16998e+08	3.29927e+08	1.67174e+08	2.32359e+06	1.56193e+08	0	0	0	52795.5	0	1.36934e+08	0	7.89308e+08
	CK_09_RMG62_2a_DAY_3_urine	2.27096e+06	9.11982e+07	0	225716	3.66381e+08	0	0	357780	500846889	751071	1.40377e+07	3.5565e+06	576180	0	5.00676e+08	21232613518	11076976266	1.31654e+08	2.16769e+06	6.6594e+07	3.56667e+08	12411.3	270871	0	0	3.93813e+08	2.46879e+07	0	5.09377e+07	1749660456	0	5.73858e+07	0	0	1.62206e+08	123101057	2.66899e+08	1.39741e+08	580090	1.17778e+08	0	0	0	2.2611e+06	0	1.11298e+08	0	5.88027e+08
	CK_10_RMG62_2a_DAY_4_urine	0	8.14564e+07	0	495827	7.59583e+08	0	0	168165	4.56018e+08	1.06784e+06	1.23282e+07	1.01153e+06	115151	0	4.56018e+08	19569171532	15503444082	1.12874e+08	1.9608e+06	5.45201e+07	3.14819e+08	29726.3	314259	0	9077.95	4.64026e+08	2.2081e+07	0	4.67062e+07	1795139021	0	5.87393e+07	0	0	1.79044e+08	1.28299e+08	278208048	119225160	1.79068e+06	1.07107e+08	0	0	0	225306	0	1.14805e+08	0	5.47434e+08
	CK_11_TEM44_1e_DAY_-3_urine	907251	6.97537e+07	0	484000	2.90991e+08	0	0	280210	6.46636e+08	4.95048e+08	9.04493e+06	1.23822e+06	1.35109e+06	0	6.46736e+08	27434253663	9322821892	1.15095e+08	1.778e+06	984790	7.0645e+08	16413.1	103361	0	0	6.21817e+08	1.21801e+07	0	6.75033e+07	1338440642	0	7.39118e+07	0	0	2.64032e+08	9.50552e+07	1282703869	1.93531e+08	1.72768e+06	124710255	0	0	0	168398	0	1.54157e+08	0	9.98524e+08
	CK_12_TEM44_1e_DAY_0_urine	4.0795e+06	8.92873e+07	0	779770	2.34991e+08	0	0	1.47355e+06	6.69359e+08	4.45695e+08	6.11392e+06	2.30049e+06	1.54046e+06	0	6.69359e+08	26540285874	8826646582	2.47042e+08	4.37947e+06	675692	7.40534e+08	7657.5	317331	0	0	5.87583e+08	2.20394e+07	468038	4.39831e+07	1501050489	0	8.26248e+07	0	0	3.47286e+08	1.10672e+08	5.02623e+08	1.67914e+08	1.96318e+06	8.37851e+07	0	0	0	44933.8	0	185267415	14087.1	1154615036
	CK_13_TEM44_1e_DAY_3_urine	587373	1.03563e+08	0	668903	9.95106e+08	0	0	1.12454e+06	737578870	675214640	1.26576e+07	3.84581e+06	1.34911e+06	0	7.37682e+08	26908573895	35117278739	1.20194e+08	4.31155e+06	110769	903043050	11269.9	209521	0	0	6.94519e+08	1.43609e+07	0	6.35466e+07	2174819806	0	98646767	149667	0	5.33113e+08	1.22497e+08	6.28069e+08	2.33396e+08	1.68659e+06	1.62032e+08	0	0	0	260862	0	1.50341e+08	0	9.69198e+08
	CK_14_TEM44_1e_DAY_4_urine	2.52495e+06	5.28205e+07	0	191662	2.47527e+08	0	0	600195	5.91212e+08	3.67036e+08	1.63716e+07	774079	974980	0	5.91212e+08	22117538204	7578074596	8.2637e+07	2.06655e+06	17116.8	499241526	45157	110301	0	0	478181756	1.13324e+07	55189.3	3.83433e+07	2609726380	0	7.36287e+07	0	0	1.91329e+08	8.69936e+07	4.43919e+08	7.82398e+07	1.95313e+06	2.5175e+08	0	0	0	405094	0	1.16137e+08	0	6.39694e+08
	CK_15_RMG47_1a_DAY_-3_urine	1.59769e+06	8.69091e+07	0	38242.1	3.30158e+08	0	0	223261	5.9364e+08	6.74123e+08	1.44162e+07	2.29836e+06	1.312e+06	0	5.9364e+08	33857912052	19210941305	1.79162e+08	8.69274e+06	487714	5.71169e+08	11972.4	179862	0	9306.79	7.01331e+08	2.32187e+07	0	5.7144e+07	1856264631	0	8.09109e+07	0	0	2.91889e+08	1.36864e+08	5.81865e+08	2.35517e+08	1.08217e+06	1.30206e+08	0	0	0	3.77818e+06	0	1.72617e+08	0	1213276295
	CK_16_RMG47_1a_DAY_0_urine	3.71113e+06	115818501	0	214215	6.76867e+08	0	116087	647502	5.73148e+08	5.8251e+08	6.9115e+06	1.67222e+06	1.85641e+06	0	5.73148e+08	24975939762	20806525722	2.36534e+08	8.34031e+07	865105	462721689	34182.5	95978	0	10671.3	7.02631e+08	2.69314e+07	0	6.92362e+07	1997206518	0	1.10601e+08	0	0	3.67457e+08	162947229	216597310	1.87088e+08	3.17132e+06	1.19536e+08	0	0	0	557836	0	1.71377e+08	15037.8	1035002617
	CK_17_RMG47_1a_DAY_3_urine	5.92868e+06	103471367	0	282567	8.41329e+08	0	0	203460	7.79092e+08	8.90886e+08	2.18252e+07	3.03548e+06	1.01722e+06	0	7.79092e+08	32531289763	41614291771	1.27447e+08	5.26816e+06	28207.9	1185928089	17156.8	106175	0	0	5.77511e+08	2.26704e+07	0	4.65427e+07	2538679394	0	1.05315e+08	0	0	3.4186e+08	1.52967e+08	6.15364e+08	2.7618e+08	3.63264e+06	2.5967e+08	0	0	0	528297	0	1.62701e+08	0	1252274786
	CK_18_RMG47_1a_DAY_4_urine	2.84234e+06	7.83472e+07	0	170891	440014793	31665.6	0	6.62517e+06	7.56646e+08	5.20098e+08	3.61167e+07	3.31728e+06	1.1668e+06	0	7.56646e+08	26309227416	14269628362	8.17419e+07	3.6719e+06	6.39259e+07	9.44548e+08	48160.4	0	0	20281.7	4.04986e+08	1.73455e+07	0	4.22688e+07	2847093918	0	1.07774e+08	0	0	244730958	1.35433e+08	3.97657e+08	1.39945e+08	1.33374e+06	3.9186e+08	0	0	0	108246	0	1.38827e+08	0	9.17125e+08
	CK_19_RMG62_2b_DAY_-3_urine	1.84506e+06	1.23455e+08	0	365028	3.63492e+08	0	0	1.96578e+06	5.34155e+08	3.59414e+08	1.57357e+07	1.10644e+06	675947	0	5.34155e+08	24618948270	14192832526	1.77018e+08	1.02276e+06	5.88758e+07	5.07945e+08	80812.5	463351	0	0	4.5362e+08	1.91006e+07	0	1.14319e+08	1431840061	0	6.92137e+07	0	0	1.79163e+08	5.3602e+08	3.61629e+08	1.79514e+08	0	1.39964e+08	0	0	0	222346	0	1.2872e+08	0	8.1501e+08
	CK_20_RMG62_2b_DAY_3_urine	2.92168e+06	7.72016e+07	0	57279.5	1.98546e+08	0	0	1.0142e+06	5.94835e+08	4.0323e+08	8.68525e+06	3.78551e+06	1.15187e+06	0	5.94835e+08	19671942776	7503176974	1.36568e+08	1.42307e+07	390397	5.99811e+08	63232.5	85348.7	0	0	6.90283e+08	1.5171e+07	0	4.53457e+07	1503975564	0	7.73129e+07	0	0	2.36796e+08	9.37703e+07	5.41483e+08	1.6749e+08	157056	1.09546e+08	0	0	0	2.89492e+06	0	1.38262e+08	11493.1	7.31422e+08
	CK_21_RMG62_2b_DAY_4_urine	400479	7.33732e+07	0	817657	3.56339e+08	0	0	136731	5.40547e+08	1.5373e+08	1.86803e+07	1.06018e+06	244975	0	5.40547e+08	16860889160	11619410566	1.14741e+08	631295	6.20855e+07	4.91151e+08	56698	276782	0	9682.67	3.73786e+08	1.9139e+07	0	4.1952e+07	1522771703	0	5.17221e+07	0	0	1.38082e+08	1.50274e+08	2.28608e+08	9.44577e+07	809627	1.36588e+08	0	0	0	489067	0	1.00165e+08	0	5.00517e+08
210224	CK_01_RMG49_2c_DAY_-3_urine	4.39978e+06	9.11438e+07	0	705141	2.79961e+08	0	0	1.01763e+06	6.55061e+08	6.66448e+08	1.37774e+07	1.67627e+06	2.04398e+06	0	6.55061e+08	30899400768	17866447468	1.37835e+08	1.30967e+07	439259	7.7234e+08	87125.6	526604	0	0	6.83278e+08	2.11095e+07	0	7.40116e+07	1432692215	0	8.92145e+07	0	0	3.04801e+08	1.27654e+08	5.93572e+08	226815632	2.03238e+06	2.08854e+08	0	0	0	210372	0	1.6115e+08	0	1259870019
	CK_02_RMG49_2c_DAY_0_urine	1.29917e+06	5.91738e+07	0	412211	2.15703e+08	0	0	1.22221e+06	3.15854e+08	5237.07	3.40435e+06	1.25327e+06	1.49094e+06	0	3.15854e+08	14079521280	5714014312	122193813	147644	77270.8	1.42006e+08	31972.8	23523.5	0	0	5.42755e+08	1.1122e+07	57644	7.60209e+07	1626594795	0	6.71229e+07	0	0	2.38454e+08	1.05414e+08	2.74646e+08	9.96208e+07	497775	7.84058e+07	0	0	0	5.70035e+06	0	1.08492e+08	43913.4	4.81658e+08
	CK_03_RMG49_2c_DAY_3_urine	2.10219e+06	9.42584e+07	0	273400	2.86766e+08	0	0	628851	6.43352e+08	5.24538e+08	1.19382e+07	258741	2.09673e+06	0	6.43352e+08	20416174389	12764245655	1.3651e+08	3.03334e+06	181052	6.43517e+08	8568.42	684761	0	0	6.57312e+08	1.48751e+07	152049	6.13142e+07	1612292049	0	7.79912e+07	0	0	3.22435e+08	1.3438e+08	7.36592e+08	2.01022e+08	2.25242e+06	1.44834e+08	0	0	0	423773	0	1.30135e+08	10955.6	641650537
	CK_04_RMG49_2c_DAY_3_urine	1.31734e+06	6.64527e+07	0	756912	2.51867e+08	0	0	180857	4.74788e+08	4.09116e+08	1.0641e+07	1.4214e+06	1.02941e+06	0	4.74788e+08	21737759803	13996894366	9.42807e+07	0	191804	3.23e+08	14449.4	229917	29105.5	7566.16	5.42777e+08	1.3378e+07	0	4.02081e+07	2016183524	0	70297005	0	0	2.08101e+08	8.97013e+07	7.19849e+08	1.22663e+08	896245	1.75156e+08	0	0	0	4.4207e+06	0	114187655	0	6.95176e+08
	CK_05_RMG60_2a_DAY_-3_urine	1.35e+06	2.83804e+07	0	142823	4.6144e+08	0	0	556072	1.69128e+08	8.46729e+07	6.25533e+06	21187.1	905307	0	168909172	9454923099	4497469642	7.4653e+07	0	181323	5.90999e+07	94861	15158.7	0	0	3.9709e+08	8.32025e+06	58774.3	7.06863e+07	1056765315	0	3.49552e+07	271831	0	1.61835e+08	4.595e+07	1.2541e+08	3.4729e+07	1.13266e+06	4.4269e+07	0	0	0	624573	0	6.21326e+07	0	1.63787e+08
	CK_06_RMG60_2a_DAY_3_urine	0	6.25542e+07	0	664036	3.14371e+08	0	0	222919	4.90318e+08	2.42511e+06	1.03017e+07	1.83814e+06	54873.4	0	4.90318e+08	12452447507	7877854414	1.3729e+08	221230	485097	3.99964e+08	81320.1	24336.7	0	0	7.29621e+08	8.24295e+06	0	4.58663e+07	1276935951	0	6.02671e+07	0	0	2.55555e+08	5.94238e+07	3.6962e+08	1.37348e+08	377947	5.16589e+07	0	0	0	297425	0	1.44633e+08	0	4.33757e+08
	CK_07_RMG60_2a_DAY_4_urine	2.78394e+06	4.18294e+07	0	246684	862808632	0	0	681053	3.10892e+08	135706	8.88741e+06	1.15373e+06	53553.7	0	3.10892e+08	11154495959	9341914782	8.39281e+07	370731	174898	162897035	49278	0	0	0	5.40184e+08	1.03031e+07	0	9.28056e+07	1357993064	0	5.02416e+07	74370.2	0	1.87711e+08	8.82408e+07	270922587	6.21687e+07	0	7.28297e+07	0	0	0	629450	0	1.22981e+08	0	3.00848e+08
	CK_08_RMG62_2a_DAY_-3_urine	7.92647e+06	1.13111e+08	0	513778	5.01673e+08	0	0	9.16284e+06	5.29269e+08	1.60995e+06	1.427e+07	2.09237e+06	796599	0	5.29318e+08	26171668726	16914942621	1.79766e+08	695824	477417	4.36559e+08	96394.8	513315	0	0	5.52298e+08	1.92943e+07	0	9.63757e+07	1629987546	0	7.20536e+07	0	0	1.9983e+08	4.16998e+08	3.29927e+08	1.67174e+08	2.32359e+06	1.56193e+08	0	0	0	52795.5	0	1.36934e+08	0	7.89308e+08
	CK_09_RMG62_2a_DAY_3_urine	2.27096e+06	9.11982e+07	0	225716	3.66381e+08	0	0	357780	500846889	751071	1.40377e+07	3.5565e+06	576180	0	5.00676e+08	21232613518	11076976266	1.31654e+08	2.16769e+06	6.6594e+07	3.56667e+08	12411.3	270871	0	0	3.93813e+08	2.46879e+07	0	5.09377e+07	1749660456	0	5.73858e+07	0	0	1.62206e+08	123101057	2.66899e+08	1.39741e+08	580090	1.17778e+08	0	0	0	2.2611e+06	0	1.11298e+08	0	5.88027e+08
	CK_10_RMG62_2a_DAY_4_urine	0	8.14564e+07	0	495827	7.59583e+08	0	0	168165	4.56018e+08	1.06784e+06	1.23282e+07	1.01153e+06	115151	0	4.56018e+08	19569171532	15503444082	1.12874e+08	1.9608e+06	5.45201e+07	3.14819e+08	29726.3	314259	0	9077.95	4.64026e+08	2.2081e+07	0	4.67062e+07	1795139021	0	5.87393e+07	0	0	1.79044e+08	1.28299e+08	278208048	119225160	1.79068e+06	1.07107e+08	0	0	0	225306	0	1.14805e+08	0	5.47434e+08
	CK_11_TEM44_1e_DAY_-3_urine	907251	6.97537e+07	0	484000	2.90991e+08	0	0	280210	6.46636e+08	4.95048e+08	9.04493e+06	1.23822e+06	1.35109e+06	0	6.46736e+08	27434253663	9322821892	1.15095e+08	1.778e+06	984790	7.0645e+08	16413.1	103361	0	0	6.21817e+08	1.21801e+07	0	6.75033e+07	1338440642	0	7.39118e+07	0	0	2.64032e+08	9.50552e+07	1282703869	1.93531e+08	1.72768e+06	124710255	0	0	0	168398	0	1.54157e+08	0	9.98524e+08
	CK_12_TEM44_1e_DAY_0_urine	4.0795e+06	8.92873e+07	0	779770	2.34991e+08	0	0	1.47355e+06	6.69359e+08	4.45695e+08	6.11392e+06	2.30049e+06	1.54046e+06	0	6.69359e+08	26540285874	8826646582	2.47042e+08	4.37947e+06	675692	7.40534e+08	7657.5	317331	0	0	5.87583e+08	2.20394e+07	468038	4.39831e+07	1501050489	0	8.26248e+07	0	0	3.47286e+08	1.10672e+08	5.02623e+08	1.67914e+08	1.96318e+06	8.37851e+07	0	0	0	44933.8	0	185267415	14087.1	1154615036
	CK_13_TEM44_1e_DAY_3_urine	587373	1.03563e+08	0	668903	9.95106e+08	0	0	1.12454e+06	737578870	675214640	1.26576e+07	3.84581e+06	1.34911e+06	0	7.37682e+08	26908573895	35117278739	1.20194e+08	4.31155e+06	110769	903043050	11269.9	209521	0	0	6.94519e+08	1.43609e+07	0	6.35466e+07	2174819806	0	98646767	149667	0	5.33113e+08	1.22497e+08	6.28069e+08	2.33396e+08	1.68659e+06	1.62032e+08	0	0	0	260862	0	1.50341e+08	0	9.69198e+08
	CK_14_TEM44_1e_DAY_4_urine	2.52495e+06	5.28205e+07	0	191662	2.47527e+08	0	0	600195	5.91212e+08	3.67036e+08	1.63716e+07	774079	974980	0	5.91212e+08	22117538204	7578074596	8.2637e+07	2.06655e+06	17116.8	499241526	45157	110301	0	0	478181756	1.13324e+07	55189.3	3.83433e+07	2609726380	0	7.36287e+07	0	0	1.91329e+08	8.69936e+07	4.43919e+08	7.82398e+07	1.95313e+06	2.5175e+08	0	0	0	405094	0	1.16137e+08	0	6.39694e+08
	CK_15_RMG47_1a_DAY_-3_urine	1.59769e+06	8.69091e+07	0	38242.1	3.30158e+08	0	0	223261	5.9364e+08	6.74123e+08	1.44162e+07	2.29836e+06	1.312e+06	0	5.9364e+08	33857912052	19210941305	1.79162e+08	8.69274e+06	487714	5.71169e+08	11972.4	179862	0	9306.79	7.01331e+08	2.32187e+07	0	5.7144e+07	1856264631	0	8.09109e+07	0	0	2.91889e+08	1.36864e+08	5.81865e+08	2.35517e+08	1.08217e+06	1.30206e+08	0	0	0	3.77818e+06	0	1.72617e+08	0	1213276295
	CK_16_RMG47_1a_DAY_0_urine	3.71113e+06	115818501	0	214215	6.76867e+08	0	116087	647502	5.73148e+08	5.8251e+08	6.9115e+06	1.67222e+06	1.85641e+06	0	5.73148e+08	24975939762	20806525722	2.36534e+08	8.34031e+07	865105	462721689	34182.5	95978	0	10671.3	7.02631e+08	2.69314e+07	0	6.92362e+07	1997206518	0	1.10601e+08	0	0	3.67457e+08	162947229	216597310	1.87088e+08	3.17132e+06	1.19536e+08	0	0	0	557836	0	1.71377e+08	15037.8	1035002617
	CK_17_RMG47_1a_DAY_3_urine	5.92868e+06	103471367	0	282567	8.41329e+08	0	0	203460	7.79092e+08	8.90886e+08	2.18252e+07	3.03548e+06	1.01722e+06	0	7.79092e+08	32531289763	41614291771	1.27447e+08	5.26816e+06	28207.9	1185928089	17156.8	106175	0	0	5.77511e+08	2.26704e+07	0	4.65427e+07	2538679394	0	1.05315e+08	0	0	3.4186e+08	1.52967e+08	6.15364e+08	2.7618e+08	3.63264e+06	2.5967e+08	0	0	0	528297	0	1.62701e+08	0	1252274786
	CK_18_RMG47_1a_DAY_4_urine	2.84234e+06	7.83472e+07	0	170891	440014793	31665.6	0	6.62517e+06	7.56646e+08	5.20098e+08	3.61167e+07	3.31728e+06	1.1668e+06	0	7.56646e+08	26309227416	14269628362	8.17419e+07	3.6719e+06	6.39259e+07	9.44548e+08	48160.4	0	0	20281.7	4.04986e+08	1.73455e+07	0	4.22688e+07	2847093918	0	1.07774e+08	0	0	244730958	1.35433e+08	3.97657e+08	1.39945e+08	1.33374e+06	3.9186e+08	0	0	0	108246	0	1.38827e+08	0	9.17125e+08
	CK_19_RMG62_2b_DAY_-3_urine	1.84506e+06	1.23455e+08	0	365028	3.63492e+08	0	0	1.96578e+06	5.34155e+08	3.59414e+08	1.57357e+07	1.10644e+06	675947	0	5.34155e+08	24618948270	14192832526	1.77018e+08	1.02276e+06	5.88758e+07	5.07945e+08	80812.5	463351	0	0	4.5362e+08	1.91006e+07	0	1.14319e+08	1431840061	0	6.92137e+07	0	0	1.79163e+08	5.3602e+08	3.61629e+08	1.79514e+08	0	1.39964e+08	0	0	0	222346	0	1.2872e+08	0	8.1501e+08
	CK_20_RMG62_2b_DAY_3_urine	2.92168e+06	7.72016e+07	0	57279.5	1.98546e+08	0	0	1.0142e+06	5.94835e+08	4.0323e+08	8.68525e+06	3.78551e+06	1.15187e+06	0	5.94835e+08	19671942776	7503176974	1.36568e+08	1.42307e+07	390397	5.99811e+08	63232.5	85348.7	0	0	6.90283e+08	1.5171e+07	0	4.53457e+07	1503975564	0	7.73129e+07	0	0	2.36796e+08	9.37703e+07	5.41483e+08	1.6749e+08	157056	1.09546e+08	0	0	0	2.89492e+06	0	1.38262e+08	11493.1	7.31422e+08
	CK_21_RMG62_2b_DAY_4_urine	400479	7.33732e+07	0	817657	3.56339e+08	0	0	136731	5.40547e+08	1.5373e+08	1.86803e+07	1.06018e+06	244975	0	5.40547e+08	16860889160	11619410566	1.14741e+08	631295	6.20855e+07	4.91151e+08	56698	276782	0	9682.67	3.73786e+08	1.9139e+07	0	4.1952e+07	1522771703	0	5.17221e+07	0	0	1.38082e+08	1.50274e+08	2.28608e+08	9.44577e+07	809627	1.36588e+08	0	0	0	489067	0	1.00165e+08	0	5.00517e+08
210615	Blank_Water_20210613232159	1.08919e+06	0	0	131292	0	140361	242877	0	0	222516	692459	0	90415.1	8.75288e+07	82417	585028	9.87055e+06	311455	9971.09	90971.3	27149.8	0	0	0	201602	6.29039e+07	6289.98	0	981933	116475	0	0	7560.21	0	0	2.27038e+06	129937	42770.4	1.06793e+06	55402.9	0	0	0	55105.1	0	507465	6680.19	789500
	CK_01_RMG79_2a_DAY_-3_urine	5.02016e+09	0	4.52741e+08	2.78193e+08	0	1.54989e+10	3.54433e+07	3.08025e+06	348767	2.4263e+06	6.07844e+06	0	3.54433e+07	2.99751e+07	0	8.42747e+09	2.07697e+10	119917	138345	0	0	1.61841e+06	0	0	1.22462e+06	2.85258e+08	2.92073e+06	4.14083e+06	4.45438e+06	143285	113608	315936	143413	0	8.78911e+07	1.16543e+07	3.52078e+08	0	7.84005e+06	661100	3.09247e+06	0	0	616326	67295.5	5.02399e+06	2.43355e+07	8.79639e+06
	CK_02_RMG79_2b_DAY_-3_urine	4.84003e+09	0	4.67798e+08	2.7735e+08	0	1.49257e+10	2.9467e+07	3.28362e+06	460111	1.25573e+06	6.1129e+06	0	2.9467e+07	4.94698e+07	0	9.80485e+09	1.96993e+10	39081.8	237025	109929	192827	2.56129e+06	0	0	646684	2.35843e+08	2.09492e+06	3.97109e+06	4.80027e+06	276403	217090	215476	230098	40507.2	9.66973e+07	1.72999e+07	3.46948e+08	861385	8.31796e+06	475012	3.86975e+06	0	0	898454	2.25119e+07	5.42157e+06	2.44953e+07	6.09936e+06
	CK_03_RMG79_2c_DAY_-3_urine	0	0	5.09924e+08	9.88887e+06	0	1.10151e+10	5.3075e+07	4.60894e+06	777521	172247	8.39522e+06	0	5.3075e+07	6.74389e+07	1.13375e+06	9.93976e+09	1.90091e+10	242713	118194	136205	63890.2	2.81913e+06	0	0	1.8687e+08	2.27097e+08	3.65324e+06	2.52011e+06	4.87714e+06	768351	82727.5	78840.9	76086.1	0	1.08186e+08	6.88165e+06	4.09017e+08	1.60873e+06	7.63059e+06	485588	3.85196e+06	124958	0	690876	1.43161e+07	67370.5	2.41041e+07	3.69272e+06
	CK_04_RMG79_2d_DAY_-3_urine	0	0	5.2674e+08	1.7253e+07	0	1.32778e+10	5.81707e+07	4.73458e+06	1.61259e+06	134849	7.61239e+06	0	5.81707e+07	6.03602e+07	698415	9.83135e+09	2.42132e+10	237384	335088	184476	0	189730	0	0	482344	2.65916e+08	4.31538e+06	3.40459e+06	6.07221e+06	225737	457747	0	0	0	6.91878e+07	5.7461e+06	3.13791e+08	1.5472e+06	9.40333e+06	95721.1	4.37514e+06	0	0	943144	78100.4	306133	2.86344e+07	5.70206e+06
	CK_05_RMG79_2e_DAY_-3_urine	4.58203e+09	0	5.14038e+08	8.16082e+06	0	1.07204e+10	5.27077e+07	4.55369e+06	880911	1.74246e+06	7.23075e+06	0	5.27553e+07	5.24275e+07	0	9.39336e+09	2.07893e+10	247459	144729	118989	0	2.57573e+06	0	0	735537	2.186e+08	3.1023e+06	2.14447e+06	2.99897e+06	117793	2.57573e+06	98692.2	0	0	6.34916e+07	8.9031e+06	6.80352e+08	1.36356e+06	9.49654e+06	254969	3.5697e+06	0	0	948879	219237	125406	2.46161e+07	6.45955e+06
	CK_06_RMG79_2f_DAY_-3_urine	0	0	3.58086e+08	5.76433e+07	0	4.59927e+09	5.79336e+07	3.03307e+06	2.11495e+06	2.28369e+06	5.88465e+06	0	5.79336e+07	0	0	7.86505e+09	1.46778e+10	976047	322684	177544	0	63042.3	0	0	1.16899e+06	2.18708e+08	4.09589e+06	2.13621e+06	4.24664e+06	278655	3.22428e+06	112189	161674	0	1.00089e+08	733136	5.0006e+08	838172	1.32559e+09	2.04294e+06	4.09705e+06	0	0	1.25328e+06	2.76638e+06	4.0856e+06	128624	2.59105e+06
	CK_07_RMG80_1a_DAY_-3_urine	0	0	4.81406e+08	1.90225e+06	0	3.3564e+09	2.07983e+07	5.83012e+06	1.46332e+06	457968	6.1358e+06	0	2.07624e+07	5.55879e+07	788440	8.89151e+09	1.36416e+10	113014	161505	0	134033	3.06338e+06	0	0	2.38167e+06	1.97959e+08	7.06456e+06	1.79555e+06	5.07933e+06	162123	3.06338e+06	205124	201847	0	1.03202e+07	1.15207e+07	7.72154e+08	1.04501e+06	1.6837e+07	175755	16867.9	0	0	1.59699e+06	0	0	1.33975e+07	3.0833e+06
	CK_08_RMG80_1b_DAY_-3_urine	0	0	4.79283e+08	962338	0	6.17452e+09	2.60365e+07	7.41386e+06	1.40358e+06	710723	7.56529e+06	0	2.60365e+07	1.16039e+06	0	9.46283e+09	1.27001e+10	0	146289	0	0	45979.9	0	0	298364	2.53999e+08	7.11853e+06	2.44729e+06	2.17738e+07	606013	239774	258229	775940	0	4.90581e+07	515764	6.47924e+08	695058	2.63224e+07	1.40538e+06	5.04707e+06	0	0	1.45319e+06	1.16526e+07	2.80596e+06	2.73821e+07	1.19141e+07
	CK_09_RMG80_1c_DAY_-3_urine	0	0	3.53174e+08	8.8046e+06	0	9.34285e+09	3.25506e+07	4.39465e+06	712807	1.34713e+06	6.43646e+06	0	3.25506e+07	4.24343e+07	0	9.50563e+09	1.70381e+10	469997	194472	0	0	50975.9	18027	0	2.4279e+06	2.15772e+08	829325	2.88131e+06	4.97246e+06	975848	2.3599e+06	181219	0	0	1.81294e+08	929667	6.23518e+08	983586	1.23192e+07	181933	3.27419e+06	0	0	1.53564e+06	1.1943e+07	221151	2.06273e+07	7.57882e+06
	CK_10_RMG79_2a_DAY_-1_urine	0	0	3.58029e+08	7.90146e+07	0	4.56982e+09	5.10817e+07	5.28079e+06	1.83067e+06	895990	8.088e+06	0	5.10817e+07	3.67783e+07	0	6.80147e+09	1.2547e+10	106572	299778	147128	0	6.18651e+06	0	0	523000	2.25603e+08	3.61174e+06	2.24811e+06	7.22779e+06	185305	6.18651e+06	156529	65495.5	0	5.07057e+07	4.4085e+07	8.04525e+08	832946	1.63434e+09	2.46568e+06	24873.8	0	146392	1.11146e+06	1.60889e+07	601559	4.51252e+07	5.3316e+06
	CK_11_RMG79_2b_DAY_-1_urine	0	0	3.49839e+08	4.9845e+06	0	4.08353e+09	1.3838e+07	5.6381e+06	821726	132034	6.11626e+06	0	1.3838e+07	2.31071e+07	0	1.0162e+10	1.2357e+10	267381	151895	119414	101716	2.90156e+06	0	0	4.80826e+07	3.29248e+06	1.4612e+06	3.64795e+06	7.67337e+06	432797	2.90156e+06	53854.8	0	0	3.26997e+07	7.87782e+06	6.95087e+08	899611	2.19838e+07	481247	3.01246e+06	0	0	948922	0	906254	1.11127e+07	1.91097e+07
	CK_12_RMG79_2c_DAY_-1_urine	0	0	3.90788e+08	1.81095e+06	0	4.43792e+09	3.76069e+07	3.81481e+06	1.08721e+06	1.12643e+06	5.36769e+06	0	3.72542e+07	3.50983e+07	0	7.84892e+09	1.35979e+10	143551	242232	0	239239	3.01306e+06	21296.7	0	504691	2.36641e+08	2.0858e+06	1.90054e+06	5.89095e+06	877180	102737	375142	0	0	3.70993e+07	7.04483e+06	3.80513e+08	858055	1.15932e+07	546901	3.23739e+06	146589	0	1.37448e+06	70797.4	417531	2.05368e+07	1.20229e+07
	CK_13_RMG79_2d_DAY_-1_urine	1.00052e+09	0	5.86003e+08	5.13138e+07	0	3.66947e+09	6.62675e+07	5.32728e+06	2.41287e+06	2.72518e+06	8.27947e+06	0	6.62675e+07	7.45844e+07	0	8.31716e+09	1.18701e+10	247629	186287	109053	86009.8	4.59158e+06	0	0	5.99105e+07	2.22888e+08	6.64748e+06	2.28293e+06	5.28675e+06	477658	4.59158e+06	0	89027.9	0	7.01883e+07	9.52408e+06	5.85101e+08	978008	1.97601e+07	243916	5.24082e+06	0	0	925514	1.03937e+07	573241	2.69759e+07	5.79034e+06
	CK_14_RMG79_2e_DAY_-1_urine	893939	0	0	348877	0	560070	170796	29057.6	0	0	365991	0	55897.6	1.81918e+06	205640	97552.8	3.39494e+07	176611	12844.9	13480.2	121622	0	0	0	124101	2.28825e+07	83466.9	9235.24	0	51906.5	31768.6	65289.1	0	0	719500	2.69109e+06	0	38076.7	826493	152908	0	0	0	38814.3	0	172585	8446.73	1.44835e+06
	CK_15_RMG79_2f_DAY_-1_urine	0	0	4.47476e+08	6.84865e+06	0	1.7987e+09	2.19449e+07	4.86577e+06	1.26285e+06	2.26394e+06	5.67475e+06	0	2.20805e+07	0	0	7.29181e+09	9.60811e+09	163518	83632.9	122498	108608	5.3388e+06	0	0	357162	2.26304e+08	3.86561e+06	1.02695e+06	4.91797e+06	567788	204329	199639	0	0	2.91915e+07	3.82244e+07	8.36229e+08	780616	1.6447e+07	116373	24479.1	0	0	1.57544e+06	1.22524e+07	629980	2.87409e+07	1.29796e+07
	CK_16_RMG80_1a_DAY_-1_urine	1.10813e+09	0	4.46074e+08	7.98164e+06	0	2.90392e+09	3.608e+07	5.14217e+06	2.77321e+06	89660.4	8.30305e+06	0	3.5784e+07	5.9457e+07	0	9.41859e+09	1.41012e+10	63634.6	138484	445102	0	4.26788e+06	29723.8	0	619187	1.97604e+08	6.71619e+06	1.82768e+06	4.42719e+06	818292	4.26788e+06	0	109742	0	4.28428e+07	3.21384e+06	9.57108e+08	1.10315e+06	1.99733e+07	329430	4.64977e+06	0	0	1.23259e+06	4.20389e+06	4.21079e+06	2.0235e+07	3.62251e+06
	CK_17_RMG80_1b_DAY_-1_urine	0	0	3.85075e+08	267012	0	3.53883e+09	3.35768e+07	4.41225e+06	1.80512e+06	219781	5.18523e+06	0	3.35768e+07	3.49782e+07	0	6.93313e+09	9.53237e+09	40883.1	255125	149335	63807.1	48550.5	0	0	3.57947e+07	2.09869e+08	1.68681e+06	1.60968e+06	4.20318e+06	200321	2.57855e+06	312699	279576	0	2.64773e+07	7.69651e+06	4.60996e+08	963395	1.57788e+07	117098	3.40317e+06	0	0	829344	4.36116e+06	3.46021e+06	1.86954e+07	9.33768e+06
	CK_18_RMG80_1c_DAY_-1_urine	0	0	4.87367e+08	4.30123e+06	0	5.57374e+09	3.061e+07	6.17213e+06	2.22765e+06	1.02713e+06	8.63589e+06	0	3.06092e+07	4.96377e+07	0	1.03005e+10	1.58713e+10	83308.9	153863	0	0	42395.2	0	0	597997	2.01987e+08	3.13642e+06	2.33213e+06	6.23176e+06	311513	164968	263828	126913	0	5.47973e+07	3.70453e+06	7.03724e+08	744002	2.11884e+07	662103	4.65839e+06	0	0	1.31877e+06	95606.7	3.20443e+06	2.22388e+07	3.86484e+06
	CK_19_RMG79_2a_DAY_0_urine	0	0	2.79975e+08	1.79369e+07	0	3.23046e+09	2.4473e+07	4.28369e+06	1.2786e+06	53328.3	7.61646e+06	0	2.44568e+07	3.47283e+07	658917	6.60672e+09	9.70911e+09	32340.5	223446	112101	0	41291.1	0	0	4.8031e+07	2.0271e+08	3.46111e+06	2.23681e+06	7.69828e+06	133014	427691	0	59703.4	0	3.35145e+07	7.68271e+06	5.86502e+08	986829	1.646e+07	159209	4.84283e+06	0	0	1.02525e+06	3.85095e+06	5.60576e+06	252404	1.08554e+07
	CK_20_RMG79_2b_DAY_0_urine	1.18857e+09	0	4.61119e+08	5.71461e+06	0	1.6154e+09	2.31269e+07	6.17721e+06	2.39747e+06	966126	6.35757e+06	0	2.31269e+07	4.18083e+07	0	9.82828e+09	1.25843e+10	136173	104968	0	0	6.02619e+06	0	0	5.09553e+07	2.55413e+08	3.25358e+06	2.8424e+06	6.10774e+06	475309	294970	94783.5	141891	0	4.92814e+07	9.38609e+06	7.35072e+08	994328	2.25098e+07	6.40185e+06	6.55464e+06	0	0	1.9566e+06	0	0	3.02298e+07	1.80023e+06
	CK_21_RMG79_2c_DAY_0_urine	1.08415e+09	0	4.71521e+08	3.1394e+06	0	7.51451e+09	5.3193e+07	4.87909e+06	1.69306e+06	2.46806e+06	7.37954e+06	0	5.28945e+07	5.76803e+07	0	9.09511e+09	1.55762e+10	1.28488e+09	198836	138865	77608.1	64942.6	0	0	1.60305e+06	2.47742e+08	3.38507e+06	2.10873e+06	4.69786e+06	419566	43338.8	0	261753	0	6.7835e+07	892451	9.8547e+08	912295	1.91744e+09	315306	4.80995e+06	0	0	1.17663e+06	1.04568e+07	3.64287e+06	93557.4	3.44792e+06
	CK_22_RMG79_2d_DAY_0_urine	0	0	4.48271e+08	4.37776e+07	0	7.3281e+09	6.11993e+07	5.40651e+06	1.55838e+06	851858	7.89915e+06	0	6.11492e+07	6.57999e+07	0	8.68046e+09	1.74522e+10	174037	191159	0	0	65150.7	0	0	1.10362e+08	2.53029e+08	2.73257e+06	1.98616e+06	6.75958e+06	287760	157275	169869	0	0	4.26438e+07	975218	1.02438e+09	1.20153e+06	9.13111e+06	393004	4.37065e+06	0	0	1.36099e+06	3.71513e+06	4.58318e+06	2.53124e+07	8.0052e+06
	CK_23_RMG79_2e_DAY_0_urine	0	157870	4.43002e+08	508377	0	3.2722e+09	2.03975e+07	4.8108e+06	949699	511352	5.46029e+06	0	2.03975e+07	3.22661e+07	0	6.74549e+09	1.2069e+10	36087.4	97892.8	0	117429	7.08478e+06	0	0	5.8023e+07	2.25591e+08	459796	753422	2.45155e+07	233390	306833	663498	86992	0	2.03558e+07	9.13801e+06	7.15213e+08	1.37563e+06	1.6896e+07	3.00985e+06	5.34908e+06	0	0	1.23903e+06	2.78516e+06	1.52013e+06	3.33232e+07	1.16554e+07
	CK_24_RMG79_2f_DAY_0_urine	0	0	3.10182e+08	1.1213e+07	0	4.73159e+09	3.17423e+07	2.89913e+06	1.1472e+06	536327	7.56683e+06	0	3.14372e+07	5.25556e+07	580106	9.40226e+09	1.87799e+10	124441	190134	130292	0	63819	0	0	2.37057e+06	2.4121e+08	2.56041e+06	2.72985e+06	4.20918e+06	186597	46229.6	69877.4	0	22143	6.82978e+07	1.09491e+07	4.88594e+08	1.23943e+06	1.54656e+07	181185	2.8308e+06	0	0	1.70858e+06	0	363112	1.50931e+07	3.29247e+06
	CK_25_RMG80_1a_DAY_0_urine	0	0	5.15467e+08	4.97193e+06	0	4.46725e+09	2.20928e+07	4.83704e+06	1.43992e+06	863665	2.15883e+07	0	2.20928e+07	3.50689e+07	0	1.00556e+10	1.57107e+10	214742	327134	0	321558	103686	20072.2	0	8.89629e+07	2.01849e+08	4.64903e+06	2.16722e+06	6.08205e+06	219510	4.64064e+06	94760.4	130448	0	2.62851e+07	1.20271e+07	6.77084e+08	654745	2.09917e+07	146754	3.67349e+06	0	0	1.61814e+06	3.51178e+06	1.00846e+07	1.9393e+07	9.05949e+06
	CK_26_RMG80_1b_DAY_0_urine	3.61869e+09	0	4.2541e+08	2.16138e+06	0	1.31735e+10	1.34794e+07	3.17919e+06	484746	189566	4.9661e+06	0	1.34794e+07	4.34784e+07	662572	9.68875e+09	1.61246e+10	0	110285	0	0	3.54407e+06	0	0	1.53472e+08	2.17541e+08	7.49895e+06	2.2176e+06	4.42256e+06	578730	3.54407e+06	133436	106743	0	1.17348e+07	1.33846e+07	5.17837e+08	660178	2.71525e+09	2.58844e+06	4.61567e+06	0	0	1.26294e+06	9.06132e+06	2.10001e+06	2.30565e+07	1.64395e+07
	CK_27_RMG80_1c_DAY_0_urine	3.16169e+09	0	4.06714e+08	683239	0	9.55216e+09	1.70908e+07	2.7275e+06	602206	3.16905e+06	1.05316e+07	0	1.69384e+07	0	0	8.62004e+09	1.52639e+10	45796.9	99562.6	142228	255379	4.02744e+06	0	0	840263	1.76685e+08	2.14707e+06	1.34053e+06	4.40528e+06	642777	408776	100800	185427	0	1.0754e+07	1.10081e+07	4.31156e+08	915063	2.42728e+09	311241	22703.9	0	0	998055	2.48498e+06	188676	2.28066e+07	9.88652e+06
	CK_28_RMG79_2a_DAY_3_urine	0	0	8.87494e+07	394694	0	6.23524e+09	2.16314e+07	1.03299e+06	155753	472444	3.8113e+06	0	2.1835e+07	2.09912e+07	0	4.25182e+09	8.56041e+09	171668	18936.2	0	0	25754.5	0	0	2.6055e+07	1.51199e+08	3.08906e+06	219460	3.07938e+06	176597	77348.8	141536	83915.8	0	1.69056e+07	6.02901e+06	9.82028e+07	385034	5.71753e+08	1.74737e+06	1.47856e+06	0	0	850815	1.69613e+06	1.41017e+06	1.13858e+07	2.50351e+06
	CK_29_RMG79_2b_DAY_3_urine	0	0	2.22928e+08	738783	0	7.05022e+09	2.60988e+07	1.34474e+06	336893	6640.12	2.51462e+06	0	2.60988e+07	2.55834e+07	537461	4.83549e+09	393079	289389	0	72707.6	74756.1	35317	0	0	472605	1.64357e+08	4.25677e+06	243270	1.33981e+07	690521	34338.3	0	0	0	2.91114e+07	3.56923e+06	1.35834e+08	391512	6.51764e+08	72103.6	2.28481e+06	0	0	944373	4.91857e+06	515102	1.60584e+07	8.66853e+06
	CK_30_RMG79_2c_DAY_3_urine	0	0	1.09392e+08	1.38813e+06	0	8.05514e+09	2.45664e+07	1.04186e+06	380515	906501	2.14925e+06	0	2.47314e+07	3.37663e+07	0	5.32226e+09	1.14769e+10	156915	0	56333.8	81048.2	34927.9	13957.9	0	1.11563e+06	2.40218e+07	3.72762e+06	385689	1.09834e+07	1.2725e+06	1.25532e+06	143107	0	0	8.2094e+06	7.53168e+06	4.91947e+08	653974	1.05686e+09	95067.1	1.6484e+06	0	0	1.2703e+06	1.58554e+06	2.25515e+06	9.55017e+06	3.24985e+06
	CK_31_RMG79_2d_DAY_3_urine	0	0	1.7084e+08	1.73435e+08	0	2.46781e+09	1.50157e+08	3.86232e+06	669545	342428	5.78377e+06	0	1.50157e+08	1.12894e+08	0	5.59961e+09	1.10822e+10	135962	40318.1	0	221361	47710.4	0	0	1.7898e+06	2.72981e+08	930973	1.17158e+06	4.3492e+06	673888	4.42782e+06	0	0	0	2.53614e+08	8.05523e+06	5.2141e+08	1.00156e+06	1.47661e+07	268081	4.20392e+06	0	0	1.45036e+06	3.83537e+06	6.72038e+06	3.60669e+07	9.63569e+06
	CK_32_RMG79_2e_DAY_3_urine	0	147965	1.60032e+08	1.38737e+08	0	3.08786e+09	6.9011e+07	1.49775e+06	768250	3.06079e+06	3.00022e+06	0	6.89047e+07	0	0	4.60618e+09	9.68796e+09	2.86111e+08	0	105547	0	2.17297e+06	0	0	2.63799e+07	1.89692e+08	1.12509e+06	549081	2.4255e+06	659688	2.17297e+06	146666	101293	0	7.63368e+07	5.61933e+06	2.43775e+08	588860	6.49058e+08	99868.2	2.00697e+06	0	0	731260	0	3.8293e+06	9.95969e+06	4.47395e+06
	CK_33_RMG79_2f_DAY_3_urine	2.16105e+09	0	2.59899e+08	2.0513e+08	0	9.25695e+09	5.70855e+07	2.77944e+06	463405	1.0049e+06	3.90296e+06	0	5.70855e+07	4.2447e+07	0	6.80518e+09	1.86299e+10	284185	0	0	194703	3.30262e+06	0	0	934224	3.67883e+08	3.24658e+06	894061	6.11872e+06	162504	447924	0	69219.2	0	6.72828e+07	8.6176e+06	3.04906e+08	572845	5.54101e+06	443894	2.9863e+06	0	0	0	1.76013e+06	5.32546e+06	1.77258e+07	8.72266e+06
	CK_34_RMG80_1a_DAY_3_urine	0	0	2.21878e+08	2.32283e+06	0	5.55692e+09	1.16461e+08	4.34512e+06	1.16998e+06	2.29479e+06	5.37498e+06	26325.9	1.16461e+08	4.56322e+07	0	8.73227e+09	1.81281e+10	0	0	0	195376	4.28686e+06	0	0	537435	3.48585e+08	1.36831e+06	467552	1.07592e+07	1.52225e+06	475140	0	0	0	1.14014e+08	8.71727e+06	4.65621e+08	404872	1.34513e+07	367637	3.77194e+06	0	202353	1.50485e+06	2.55346e+06	730127	1.83636e+07	5.34713e+06
	CK_35_RMG80_1b_DAY_3_urine	4.94449e+08	0	2.23215e+08	497282	0	6.70411e+09	2.28691e+07	1.84269e+06	484112	793352	1.64773e+07	0	2.28691e+07	3.03046e+07	0	8.78755e+09	1.25395e+10	191169	86628.6	0	0	2.92044e+06	0	0	4.43246e+07	2.24703e+08	401721	634778	2.42006e+07	848666	361451	206972	86667.2	0	3.60529e+07	7.3876e+06	2.1018e+08	625598	1.18127e+07	318872	3.41961e+06	0	0	1.13356e+06	6.07646e+06	3.03173e+06	25718.6	6.7298e+06
	CK_36_RMG80_1c_DAY_3_urine	2.40774e+09	0	1.98388e+08	1.27228e+06	0	1.1152e+10	1.85555e+07	2.12706e+06	296935	560985	3.46969e+06	0	1.83954e+07	4.16122e+07	0	8.08515e+09	1.50641e+10	208828	0	53506.8	292876	2.93841e+06	0	0	7.43329e+07	2.09808e+08	9.53069e+06	589699	1.55619e+07	1.09458e+06	307166	44202.4	277967	0	2.26848e+07	7.42371e+06	2.12158e+08	579128	8.87711e+06	521760	2.64999e+06	0	0	1.56958e+06	3.47126e+06	620434	1.73457e+07	8.22127e+06
	CK_37_RMG79_2a_DAY_4_urine	0	0	38599.1	6.90854e+06	0	1.49762e+09	1.42558e+08	2.69738e+06	1.07258e+06	4.0802e+06	3.72572e+06	0	1.42401e+08	1.03479e+08	0	7.21725e+09	1.01858e+10	121581	99411.3	250758	0	60747.7	0	0	8.46495e+06	4.33619e+08	1.22539e+07	721320	6.7013e+06	120204	4.35721e+06	0	113924	0	2.49553e+08	1.01065e+07	2.38062e+08	1.03524e+06	1.5985e+07	3.08485e+06	4.09692e+06	0	0	1.7941e+06	2.82081e+06	5.1156e+06	5.46181e+07	1.17395e+06
	CK_38_RMG79_2b_DAY_4_urine	0	0	1.05599e+08	1.94075e+06	0	2.28404e+09	2.5856e+07	1.651e+06	464329	493895	3.17988e+06	0	2.67708e+07	3.75061e+07	0	5.91717e+09	7.60735e+09	297893	0	222201	0	23819.4	0	0	1.75307e+07	2.17204e+08	4.40244e+06	696466	5.77902e+06	965299	1.31811e+06	305181	116434	10669.9	3.61042e+07	8.02844e+06	2.61196e+08	683815	3.73064e+08	64522.2	1.11068e+06	0	0	939948	2.09307e+06	2.26885e+06	1.23454e+07	2.91638e+06
	CK_39_RMG79_2c_DAY_4_urine	0	0	1.35031e+08	407997	0	1.24093e+09	1.50685e+08	4.45318e+06	1.3388e+06	1.27418e+06	5.40414e+06	0	1.50685e+08	1.03464e+08	0	6.1409e+09	1.24149e+10	547379	0	94408.6	0	40338	0	0	1.16471e+06	2.66387e+08	5.24928e+06	190490	6.71788e+06	420938	2.54966e+06	176657	0	10934.8	2.03781e+08	7.45011e+06	5.39065e+08	1.07095e+06	1.35952e+07	519757	3.57895e+06	0	0	1.15415e+06	1.25556e+06	5.6465e+06	2.92611e+07	3.75315e+06
	CK_40_RMG79_2d_DAY_4_urine	0	0	1.29961e+08	1.76147e+08	0	1.10814e+09	4.6257e+08	1.80878e+06	794704	102210	3.5075e+06	0	4.6257e+08	5.832e+08	433507	5.51861e+09	1.19017e+10	149048	64696.4	0	78569.8	2.51148e+06	0	0	9.87446e+06	3.25826e+08	1.34573e+07	560144	5.03912e+06	1.37068e+06	345980	150347	0	31618.9	1.82242e+09	961891	3.36888e+09	883171	1.71124e+07	374192	3.77634e+06	1.86425e+06	0	759224	0	2.43451e+06	1.76861e+07	9.78414e+06
	CK_41_RMG79_2e_DAY_4_urine	8.44452e+08	0	1.76062e+08	405543	0	3.54727e+09	3.30152e+08	2.72925e+06	1.07202e+06	354244	3.95379e+06	0	3.30152e+08	1.34707e+08	37933	6.16338e+09	1.56227e+10	155688	0	97152.3	125016	2.18862e+06	0	0	1.81191e+08	2.33414e+08	1.44848e+06	486203	3.74496e+06	130042	143930	93746.6	84372.2	86370.6	7.30533e+08	6.86717e+08	1.57218e+09	912858	5.34992e+06	319156	3.26013e+06	169275	0	735478	2.9633e+06	4.66621e+06	7.45069e+06	3.77697e+06
	CK_42_RMG79_2f_DAY_4_urine	0	0	1.94761e+08	1.60293e+08	0	4.35003e+09	2.27198e+08	3.14976e+06	835283	101304	4.21501e+06	0	2.27128e+08	1.07764e+08	0	6.19687e+09	1.82094e+10	415657	38021.4	0	0	2.18469e+06	0	0	1.92752e+08	1.97013e+08	1.37583e+06	386227	5.11474e+06	142303	262852	102286	80761.7	0	2.94199e+08	8.38867e+08	2.46891e+08	767406	4.05674e+06	902460	2.72145e+06	206675	0	737081	2.71992e+06	157265	9.08994e+06	2.81181e+06
	CK_43_RMG80_1a_DAY_4_urine	0	0	2.30452e+08	1.83342e+08	0	3.31821e+09	5.44186e+08	3.6189e+06	1.34129e+06	573509	5.52939e+06	0	5.44156e+08	4.5542e+08	116698	7.36229e+09	1.80447e+10	0	46673.5	0	256054	2.47349e+06	0	0	2.22686e+08	2.85726e+08	3.02302e+06	1.46382e+06	5.14147e+06	226037	2.47349e+06	164589	0	267919	1.50287e+09	1.05019e+09	2.90325e+09	1.17711e+06	8.44772e+06	1.45244e+06	4.94822e+06	2.00335e+06	0	1.42271e+06	3.86437e+06	2.90362e+06	7.903e+06	1.18046e+06
	CK_44_RMG80_1b_DAY_4_urine	3.20532e+08	0	8.76516e+07	3.87937e+06	0	4.98662e+08	4.56331e+07	1.60932e+06	601469	710754	3.26704e+06	0	4.62845e+07	2.49737e+07	493476	3.32514e+09	5.29519e+09	104068	24272.3	0	0	1.22161e+06	0	0	1.85861e+06	1.7622e+08	3.60038e+06	389940	2.27545e+06	654636	97858.1	100602	109204	0	9.02466e+07	6.27069e+06	1.50297e+08	559212	6.17553e+06	76726.1	1.61606e+06	0	0	563876	1.68481e+06	97145.1	33736	1.15495e+06
	CK_45_RMG80_1c_DAY_4_urine	0	0	2.09143e+08	2.08733e+06	0	3.17907e+09	4.3225e+07	3.01488e+06	1.68956e+06	471254	4.99923e+06	0	4.67212e+07	3.49481e+07	0	8.13242e+09	1.57096e+10	150779	48991.7	178531	0	45876.5	0	0	2.54943e+07	2.47519e+08	5.08542e+06	788877	6.17704e+06	570009	429487	114447	270511	0	7.92045e+07	6.39177e+06	2.32555e+08	1.53988e+06	1.15908e+07	648783	2.60095e+06	0	0	1.20781e+06	2.41404e+06	813269	1.68187e+07	7.84168e+06
	Spool_01	0	0	3.77922e+08	8.48714e+07	0	6.44251e+09	5.95732e+07	3.41441e+06	741542	585784	7.31398e+06	0	5.95732e+07	6.33701e+07	0	8.61955e+09	1.68293e+10	427797	204050	81131.7	0	3.11191e+06	0	0	1.10006e+08	2.12569e+08	1.84412e+06	2.38386e+06	3.7346e+06	1.1154e+06	152236	121113	355905	0	1.03724e+08	9.47918e+07	4.42995e+08	1.36227e+06	9.97837e+06	202797	3.61257e+06	188227	0	795112	4.54275e+06	84930.3	2.49182e+07	4.4384e+06
	Spool_02	0	0	3.73654e+08	554521	0	6.37573e+09	3.28183e+07	3.89861e+06	719197	636046	7.03203e+06	0	3.27603e+07	6.77399e+07	0	8.33135e+09	1.66658e+10	169140	248679	79004.7	0	3.4922e+06	0	0	1.08397e+08	1.31892e+08	2.54119e+06	2.11429e+06	2.91705e+06	149010	181181	106534	196359	0	8.26368e+07	8.59461e+07	4.18514e+08	859512	9.01002e+06	222798	3.80888e+06	0	0	1.45915e+06	4.42015e+06	234953	2.38256e+07	8.1471e+06
	Spool_03	0	0	3.72825e+08	8.8076e+07	0	6.47116e+09	6.11135e+07	3.62444e+06	1.00028e+06	604059	6.75786e+06	0	6.11135e+07	5.88237e+07	0	8.29471e+09	1.66451e+10	169848	117272	154730	99279.2	88350.4	0	0	268717	2.19702e+08	1.71328e+06	2.21228e+06	3.59666e+06	546957	44570.9	180669	93305.5	0	1.52864e+08	9.41248e+07	4.34936e+08	922185	9.5915e+06	882473	3.46489e+06	0	0	1.03634e+06	4.48627e+06	4.94697e+06	2.32564e+07	1.03111e+07
	Spool_04	3.39376e+09	0	3.91198e+08	6.73002e+07	0	6.5214e+09	6.62756e+07	4.47208e+06	942378	443342	7.2935e+06	0	6.62756e+07	6.64986e+07	532354	8.67868e+09	1.50745e+10	194270	214619	0	131571	46311.1	0	0	2.2936e+06	2.31791e+08	2.13171e+06	2.2281e+06	5.59129e+06	213295	319315	121238	134486	0	1.19113e+08	7.13904e+07	3.67303e+08	543475	1.40981e+07	78735.4	3.46227e+06	0	0	1.00999e+06	4.333e+06	3.59649e+06	2.47572e+07	5.07572e+06
	Spool_05	0	0	3.20957e+08	7.1259e+07	0	6.48146e+09	8.04669e+07	4.21428e+06	822179	855266	7.22318e+06	0	8.04181e+07	4.52898e+07	0	8.41621e+09	1.57888e+10	101208	132299	206142	91843.9	51621.4	0	0	1.00595e+08	2.69416e+08	1.68923e+06	2.13554e+06	7.09871e+06	819153	3.39708e+06	0	150931	0	6.86795e+07	7.15076e+07	4.40766e+08	1.16292e+06	1.8845e+09	93461.8	3.18842e+06	159852	0	613026	9.31726e+06	1.40426e+06	2.4045e+07	1.05836e+07
	Spool_06	3.53308e+09	0	3.19452e+08	7.43191e+07	0	6.402e+09	6.15853e+07	4.25346e+06	866722	1.53438e+06	7.00186e+06	0	6.16454e+07	0	0	8.74901e+09	1.50246e+10	82001.5	93751.7	99775.2	42270	3.31748e+06	0	0	191958	2.2536e+08	1.18895e+06	2.12886e+06	7.47477e+06	250139	350226	120829	209076	0	1.28777e+08	6.45865e+07	4.8465e+08	827502	2.01126e+09	529729	3.84037e+06	0	0	1.16575e+06	4.26184e+06	1.02221e+07	2.4387e+07	1.12813e+07
	Spool_MS2_NEG	3.49669e+09	0	3.49497e+08	0	0	6.62392e+09	0	0	0	0	6.25241e+06	0	0	0	0	8.26204e+09	1.62334e+10	0	0	0	0	5.15552e+06	0	0	1.18e+08	0	1.65293e+06	773843	0	0	266870	0	0	0	0	9.83263e+07	0	0	2.02337e+09	0	3.15117e+06	0	0	0	9.70083e+06	0	2.16633e+07	0
	Spool_MS2_POS	0	0	0	2.91199e+06	0	0	7.46143e+07	6.38615e+06	703147	425560	0	0	7.78122e+07	8.16435e+07	0	0	0	45923.9	0	0	0	0	0	0	0	2.69073e+08	0	0	0	638051	0	217469	0	0	1.34477e+08	0	5.95166e+08	0	0	280651	0	0	0	712730	0	4.3193e+06	0	1.28379e+07
	Standard_A_210611	0	1.47736e+08	295450	167834	0	1.8089e+09	0	59104.5	0	109425	1.34991e+06	0	103414	1.04677e+07	0	145914	1.5081e+09	549831	0	0	0	0	0	0	93402	1.08086e+08	17104.8	78733.1	0	176197	654753	173584	10261	0	1.71675e+06	1.4957e+06	318740	53799.5	194528	8017.46	12339.1	0	0	35700.4	0	56434.9	35575	230871
220221	Blank_Water_20220216160303	1.35393e+06	16997.1	0	93428.6	42453.5	7720.24	0	0	131570	8.28424e+06	0	36820.8	25850.8	0	137283	561493	0	52702.8	0	922555	5386.86	10285	0	0	0	1.17895e+07	51030.3	664639	1.32425e+06	82359.6	0	32632.5	43023.8	0	361753	656697	432652	0	544587	12904.4	0	0	0	42041.4	0	165312	8279.19	63018.3
	CK_01_RMG83_2b_DAY_minus_2_urine	3.17455e+08	1.88069e+07	0	62709.4	8.80333e+06	0	0	2.1547e+06	1.4056e+07	1.36709e+08	550292	9.74193e+06	1.24127e+06	0	8.44565e+07	0	0	162200	5.95226e+07	3.71044e+08	1.56575e+07	0	0	0	0	1.28971e+07	2.91072e+07	683652	4.21559e+06	3.04759e+06	1.40853e+06	136063	0	0	2.66746e+08	383317	3.50335e+08	299276	7.77315e+06	0	1.57739e+06	0	0	282316	348689	6.27026e+07	9816.3	1.23963e+06
	CK_02_RMG83_2c_DAY_minus_2_urine	9.54631e+07	4.72373e+06	0	96277.6	39765.3	0	29506.3	1.68388e+06	4.18804e+06	6.85537e+07	52126.8	6.1352e+06	610913	0	3.63901e+07	3.42712e+07	135724	14991.2	7.86557e+07	8.30378e+07	6738.75	40528.8	0	0	0	9.92531e+06	1.22359e+07	123237	2.97798e+06	898713	437780	44484.7	341701	0	9.26493e+07	690845	1.01098e+08	228027	2.54951e+06	0	560300	0	0	16884	46081.4	3.98955e+07	14707.3	899100
	CK_03_RMG83_2d_DAY_minus_2_urine	5.12468e+08	3.17759e+07	0	94484.8	2.23984e+07	0	0	4.80764e+06	1.4833e+07	3.38078e+08	211908	1.27767e+07	1.62558e+06	0	1.93163e+08	0	0	254222	4.51483e+07	7.5271e+08	4.76257e+07	109565	0	0	0	2.09232e+07	4.92848e+07	729107	7.28148e+06	3.88268e+06	2.11898e+06	0	0	0	3.26327e+08	917169	3.95512e+08	985685	1.39006e+07	0	1.95879e+06	0	0	90111.9	446676	8.92559e+07	47291.4	2.2715e+06
	CK_04_RMG86_2a_DAY_minus_2_urine	3.23913e+08	1.93265e+07	0	85053	8.80608e+06	0	0	3.77618e+06	1.34186e+07	1.31244e+08	562502	587551	1.31634e+06	0	9.84639e+07	9.12916e+06	0	113923	5.7435e+07	3.79434e+08	1.93232e+07	0	11748.4	0	0	9.2334e+06	3.07459e+07	291411	3.99498e+06	3.32378e+06	1.312e+06	56027.2	0	0	2.72551e+08	1.44248e+06	3.3202e+08	372439	8.50682e+06	35526.6	1.64279e+06	0	0	202398	369376	6.41576e+07	153989	1.80881e+06
	CK_05_RMG83_2b_DAY_minus_1_urine	3.0276e+08	1.87956e+07	0	25592.1	1.07705e+07	0	0	3.57768e+06	1.19869e+07	1.27876e+08	360600	1.07548e+07	57381.4	0	8.19916e+07	3.68079e+06	0	49745	3.72672e+07	3.39686e+08	1.4258e+07	0	0	0	0	2.1093e+08	3.00791e+07	359977	4.53753e+06	3.15958e+06	1.28821e+06	116667	0	0	2.50622e+08	1.08791e+06	3.24488e+08	265964	7.13182e+06	43988.5	1.67631e+06	0	0	333021	347708	7.4349e+07	17341.5	1.62944e+06
	CK_06_RMG83_2c_DAY_minus_1_urine	7.81909e+08	6.63367e+07	0	163269	6.27123e+07	0	0	5.05612e+06	2.76388e+07	6.66475e+08	1.74959e+06	1.93405e+07	57426.5	0	2.6017e+08	1.0818e+07	0	222979	8.43302e+06	1.23761e+09	9.36684e+07	99986.9	0	0	0	0	5.02497e+07	831583	8.60702e+06	3.32369e+06	4.40322e+06	118181	0	0	6.39076e+08	1.82619e+06	7.64918e+08	2.81064e+06	2.4824e+07	0	3.32668e+06	0	0	0	440841	1.48112e+08	24829.2	1.07216e+06
	CK_07_RMG83_2d_DAY_minus_1_urine	5.44586e+08	4.02998e+07	0	27380.4	3.25986e+07	0	0	1.70952e+06	1.77091e+07	2.68937e+08	779216	1.46656e+07	55098.9	0	1.97625e+08	4.13415e+06	0	559473	1.45647e+07	8.41682e+08	5.43222e+07	0	0	0	0	1.9694e+07	5.09142e+07	419569	5.25413e+06	3.95314e+06	2.18841e+06	48266.4	0	0	3.60418e+08	420460	4.68697e+08	1.33594e+06	1.46786e+07	0	2.30243e+06	0	0	493903	463491	9.03145e+07	49704.3	169687
	CK_08_RMG86_2a_DAY_minus_1_urine	2.3787e+08	1.76892e+07	0	120528	72293.6	0	0	2.10061e+06	1.3982e+07	2.15618e+08	715782	9.53499e+06	885976	0	2.07838e+08	8.31944e+07	100026	22063.8	3.89348e+06	3.07034e+08	0	0	0	0	0	3.88021e+07	2.94395e+07	623744	7.35125e+06	3.62811e+06	1.10096e+06	31747.4	139051	0	3.62689e+08	1.20414e+06	3.75426e+08	721158	7.554e+06	0	1.10963e+06	0	0	95460.9	93654.2	1.04518e+08	18025.4	1.74212e+06
	CK_09_RMG83_2b_DAY_0_urine	6.60352e+08	7.93186e+07	0	48238.3	2.06145e+07	0	0	2.41466e+06	2.31293e+07	3.2036e+08	785024	1.26521e+07	25613.4	0	2.05841e+08	0	0	0	2.58574e+07	5.64834e+08	5.2758e+07	0	13872.3	0	0	1.78939e+07	3.8526e+07	1.18158e+06	6.04146e+06	5.12358e+06	3.15136e+06	0	51201.8	0	5.02646e+08	7.51087e+06	6.18783e+08	961583	7.72186e+06	134715	2.11427e+06	0	0	75648.1	4.45564e+06	1.49439e+08	343872	1.36796e+06
	CK_10_RMG83_2c_DAY_0_urine	6.91826e+08	4.76171e+07	0	94498.3	3.43936e+07	0	0	4.78367e+06	3.9393e+07	4.81731e+08	1.14285e+06	1.76916e+07	2.25572e+06	0	2.78897e+08	1.63019e+07	0	231558	8.86782e+06	7.93489e+08	9.50773e+07	0	0	0	0	0	4.25904e+07	311159	7.14183e+06	4.01519e+06	2.71679e+06	147100	0	0	4.98469e+08	592409	6.39498e+08	1.97035e+06	1.31488e+07	0	2.73734e+06	0	0	1.07631e+06	3.21202e+06	1.63321e+08	87022.1	423623
	CK_11_RMG83_2d_DAY_0_urine	1.57228e+08	1.00789e+07	0	197365	122053	0	0	861844	9.06184e+06	1.14008e+08	31092.3	6.22435e+06	31928.6	0	1.48354e+08	2.82373e+07	10484.7	94589.7	7.31917e+07	1.18105e+08	0	128161	7392.85	0	0	4.91622e+07	1.26157e+07	169468	3.70383e+06	3.04309e+06	794265	61326.4	238460	0	1.47152e+08	0	1.59685e+08	270857	3.34191e+06	0	422394	0	0	45747.5	1.51505e+06	6.6014e+07	316862	0
	CK_12_RMG86_2a_DAY_0_urine	1.39261e+08	7.4789e+06	0	38438.8	9886.58	0	0	3.19148e+06	7.52815e+06	8.53255e+07	24863.8	5.31826e+06	803443	0	1.17622e+08	8.38923e+07	57341	448631	1.00229e+08	1.43772e+08	0	78803.7	0	0	0	1.68385e+07	2.55249e+07	269705	2.34984e+06	3.2306e+06	447475	54847.4	102538	0	1.88304e+08	208499	2.00406e+08	448129	5.38252e+06	0	696684	0	0	101258	351799	5.52762e+07	169465	2.183e+06
	CK_13_RMG83_2b_DAY_3_urine	5.72616e+08	5.22716e+07	0	102347	5.81144e+07	0	0	2.95011e+06	2.10279e+08	3.46455e+08	625953	1.80562e+07	55966.4	0	4.97492e+08	5.74068e+07	0	244109	6.65752e+06	5.16589e+08	3.41598e+08	0	0	0	0	0	2.1195e+07	251088	2.74756e+06	3.27773e+06	1.48444e+06	0	0	0	5.23391e+08	0	6.2565e+08	1.3194e+06	4.92477e+06	0	1.69185e+06	0	0	91878.9	314979	1.81175e+08	500087	79362.9
	CK_14_RMG83_2c_DAY_3_urine	4.92534e+08	2.4094e+07	0	18826.5	3.50957e+07	0	0	883794	1.23557e+08	4.17251e+08	46997.9	1.54584e+07	61996.1	0	3.42423e+08	8.33578e+06	0	0	2.61369e+07	4.56128e+08	2.14056e+08	0	0	0	0	2.82081e+08	1.3063e+07	92138.2	5.74149e+06	3.50752e+06	1.10891e+06	61767.8	0	0	3.73705e+08	1.43472e+06	4.76588e+08	859508	4.27363e+06	0	941674	0	0	203507	69299.2	1.32397e+08	286439	0
	CK_15_RMG83_2d_DAY_3_urine	5.61381e+08	5.88986e+07	0	173745	1.59546e+08	0	0	1.359e+06	1.11451e+08	3.52432e+08	1.09667e+06	1.84112e+07	2.35119e+06	0	5.28353e+08	1.85588e+07	0	212498	8.63115e+06	7.37561e+08	4.06744e+08	0	0	0	0	0	2.64089e+07	301873	3.15753e+06	3.69599e+06	2.35482e+06	0	0	0	5.59949e+08	1.13512e+06	6.6682e+08	1.1704e+06	8.34352e+06	0	1.54961e+06	0	0	24895.4	239756	1.54734e+08	102769	792719
	CK_16_RMG86_2a_DAY_3_urine	6.42018e+08	5.39857e+07	0	43415.6	4.42283e+07	0	0	3.26572e+06	1.57492e+08	4.33037e+08	1.09013e+06	1.6655e+07	2.54515e+06	0	5.00938e+08	5.2557e+06	0	350663	8.15232e+06	6.53513e+08	3.30811e+08	45461.8	0	0	0	0	2.16489e+07	163607	4.50013e+06	3.62598e+06	1.68815e+06	0	0	0	6.7071e+08	5.65005e+06	7.6985e+08	1.64053e+06	6.58012e+06	0	1.69153e+06	0	0	1.62778e+06	173803	1.42345e+08	153825	1.38693e+06
	CK_17_RMG83_2b_DAY_6_urine	3.12147e+08	2.67937e+07	0	40822.9	1.06213e+08	0	0	1.73791e+06	3.1042e+08	3.7747e+08	123618	1.38427e+07	888252	0	6.69097e+08	2.77007e+08	70902.4	1.06702e+06	3.77553e+06	2.66356e+08	5.26159e+08	39059	0	0	0	0	2.24401e+07	0	1.09479e+06	3.59973e+06	476500	0	0	0	7.27209e+08	2.87092e+06	7.87744e+08	201866	4.56172e+06	0	1.76954e+06	0	0	23671.1	1.1406e+06	5.86943e+08	40088.8	132104
	CK_18_RMG83_2c_DAY_6_urine	2.93141e+08	2.75448e+07	0	0	8.5199e+07	0	0	2.35022e+06	3.42156e+08	5.14077e+08	23660	1.16713e+07	25874	0	6.6996e+08	1.09089e+07	137256	93592.8	952631	2.64123e+08	6.01372e+08	0	0	0	0	460123	2.23006e+07	34444.8	699508	4.70627e+06	529874	0	0	0	8.22065e+08	1.49631e+06	8.7234e+08	412524	3.82939e+06	0	1.86396e+06	0	0	116906	1.35621e+06	6.98206e+08	0	40676.4
	CK_19_RMG83_2d_DAY_6_urine	2.65321e+08	3.75096e+07	0	24416	9.74251e+07	0	0	2.62603e+06	4.17551e+08	4.55614e+08	212939	1.12758e+07	818631	0	7.34675e+08	5.44175e+08	0	375866	4.87311e+06	2.35496e+08	6.77624e+08	0	0	0	0	2.09647e+07	2.08559e+07	34401.4	303880	4.39979e+06	959345	198848	0	0	1.07714e+09	4.61064e+06	1.14795e+09	90978.4	3.2198e+06	0	1.81213e+06	0	0	76960.6	2.93117e+06	1.25799e+09	0	224175
	CK_20_RMG86_2a_DAY_6_urine	4.02709e+08	2.60913e+07	0	0	5.19024e+07	64240.7	0	2.10774e+06	3.20257e+08	2.74776e+08	95465	1.05753e+07	699100	0	7.65458e+08	1.47735e+08	73571.1	205309	3.18394e+06	1.65507e+08	6.449e+08	0	0	0	0	0	1.84881e+07	46454.9	405745	4.93802e+06	729705	0	0	0	7.21611e+08	2.64512e+06	7.80215e+08	794405	4.04352e+06	0	1.55769e+06	0	0	178023	1.22934e+06	6.78005e+08	21951.8	64232
	CK_21_RMG83_2b_DAY_7_urine	1.84176e+08	1.22575e+07	0	23596.4	2.01e+07	0	0	894035	2.50028e+08	1.67138e+08	307549	1.33219e+07	63182.8	0	3.67594e+08	2.19209e+08	0	159981	7.58353e+06	1.68089e+08	1.69757e+08	0	0	0	0	2.58628e+07	1.41617e+07	92632.1	2.36162e+06	3.51207e+06	161981	0	0	0	3.97239e+08	97433	4.84752e+08	432672	3.15559e+06	0	1.00841e+06	0	0	56936.2	490337	2.69335e+08	15678.9	105796
	CK_22_RMG83_2c_DAY_7_urine	2.31056e+08	1.88956e+07	0	12055.6	7.19829e+07	0	0	889928	5.56073e+08	6.06348e+08	510657	1.56163e+07	29803.2	0	6.28671e+08	5.5648e+08	0	82366.4	5.61363e+06	2.14706e+08	5.24939e+08	105390	0	0	0	0	2.28878e+07	29349.4	286128	3.98873e+06	532122	0	0	0	1.78559e+09	1.33958e+06	1.86712e+09	1.04593e+06	3.75056e+06	0	2.42562e+06	0	0	1.14058e+06	425240	1.25802e+09	134368	252906
	CK_23_RMG83_2d_DAY_7_urine	2.66078e+08	4.29511e+07	0	0	6.3618e+07	0	0	1.45481e+06	6.01323e+08	6.69642e+08	579905	1.89132e+07	1.46244e+06	0	7.25561e+08	2.68138e+08	115132	216590	987851	2.44611e+08	6.28519e+08	0	0	0	0	0	2.77916e+07	70825.8	169429	6.12392e+06	1.00647e+06	158151	0	0	1.38766e+09	580215	1.47237e+09	1.2067e+06	4.85214e+06	0	2.68624e+06	0	0	588724	652080	1.19497e+09	71371.2	284976
	CK_24_RMG86_2a_DAY_7_urine	3.42187e+07	3.2388e+06	0	153231	410659	0	0	338904	6.15007e+07	6.80281e+07	141690	1.71985e+06	124021	0	2.02652e+08	2.81476e+07	0	36733	1.19531e+07	2.34779e+07	12580.6	0	0	0	0	3.16063e+07	5.68136e+06	0	2.38423e+06	1.6433e+06	65307.7	204535	142030	0	3.16381e+08	0	3.24423e+08	0	623438	0	471359	0	0	74576.1	38257	2.52828e+08	8278.03	1.28561e+06
	CK_25_RMG83_2b_DAY_8_urine	0	1.34567e+07	0	18040.2	4.40928e+06	0	0	725778	2.11567e+08	1.76012e+08	34141.7	1.55257e+07	1.50604e+06	0	2.12839e+08	5.44902e+06	52809.9	292708	9.94793e+06	1.47212e+08	9.69042e+07	32377.7	0	0	0	3.65917e+07	1.06273e+07	20087.9	5.96989e+06	3.55137e+06	256339	19733.9	0	0	2.16748e+08	124105	2.74046e+08	234206	3.37653e+06	0	836876	0	0	383562	20443.7	1.00342e+08	46797.6	55671.5
	CK_26_RMG83_2c_DAY_8_urine	139912	1.62534e+07	0	35282.6	1.10224e+06	0	0	693170	3.99088e+08	2.39624e+08	72515.4	7.08147e+06	50780.9	0	4.46508e+08	0	53726.7	182818	5.48136e+06	1.13389e+08	2.14289e+08	46383.4	0	0	0	2.48683e+07	1.42583e+07	0	2.47665e+06	3.91589e+06	335664	0	0	0	7.56567e+08	2.42408e+06	7.81729e+08	419783	4.13728e+06	41470.7	1.62714e+06	0	0	0	34455.6	4.24671e+08	112467	594381
	CK_27_RMG83_2d_DAY_8_urine	3.27409e+08	4.5147e+07	0	38145.4	4.07574e+07	0	0	1.41109e+06	5.33242e+08	4.8373e+08	445448	3.52089e+06	2.34647e+06	0	5.29907e+08	2.52243e+08	0	134485	4.53788e+06	2.70381e+08	3.13877e+08	97767	0	0	0	7.56506e+08	2.04108e+07	0	4.0003e+06	7.90323e+06	971873	0	0	0	7.31584e+08	538586	8.89705e+08	1.02933e+06	7.0921e+06	0	2.43194e+06	0	0	650615	25851.4	4.55073e+08	100887	164113
	CK_28_RMG86_2a_DAY_8_urine	3.68824e+08	2.84026e+07	0	60685.2	2.53128e+07	0	0	936999	7.58649e+08	4.07743e+08	662106	1.65354e+07	1.46669e+06	0	5.58443e+08	4.7545e+07	0	252247	2.9025e+06	1.73287e+08	3.77445e+08	69005.4	0	0	0	5.75712e+08	1.88238e+07	0	4.99977e+06	8.00452e+06	663060	282405	0	0	6.84657e+08	621270	8.23063e+08	1.53549e+06	4.59658e+06	0	2.02778e+06	0	0	0	23912.8	4.24148e+08	114249	2.23666e+06
	CK_29_RMG83_2b_DAY_9_urine	4.61146e+08	2.53165e+07	0	0	3.58133e+06	0	0	1.13868e+06	2.42058e+08	2.25859e+08	315900	1.71414e+07	59366.3	0	2.85336e+08	6.79372e+06	0	173606	8.76611e+06	3.07272e+08	1.19859e+08	0	0	0	0	2.87178e+07	1.5357e+07	14521.7	6.16052e+06	2.99494e+06	238142	0	0	0	5.22758e+08	1.87754e+06	5.83318e+08	667785	5.14061e+06	0	835232	0	0	192529	476629	1.2931e+08	289576	812660
	CK_30_RMG83_2c_DAY_9_urine	154530	6.44439e+07	0	27184.7	3.49268e+07	0	0	3.02275e+06	6.45974e+08	9.44792e+08	476385	1.62162e+07	23035	0	2.75253e+08	1.1232e+08	0	714440	1.88224e+06	3.00882e+08	6.11679e+07	0	0	0	0	0	1.95241e+07	0	6.18088e+06	6.767e+06	687417	149918	0	0	4.16933e+08	578031	1.03002e+09	1.41706e+06	9.57961e+06	0	2.2211e+06	0	0	560241	229096	3.28639e+08	40633.2	71237.7
	CK_31_RMG83_2d_DAY_9_urine	97053.5	5.29107e+07	0	26279.4	2.53544e+07	0	0	1.56289e+06	6.39764e+08	8.65718e+08	1.05775e+06	1.79458e+07	2.50504e+06	0	4.37117e+08	1.06286e+09	0	225472	4.57069e+06	3.66997e+08	1.68449e+08	0	0	0	0	5.03663e+08	2.43646e+07	71507.3	4.14875e+06	6.5687e+06	1.26178e+06	0	0	0	1.0128e+09	1.21379e+07	1.2283e+09	1.7961e+06	6.27963e+06	0	3.87174e+06	0	0	307751	0	3.95229e+08	89395	155929
	CK_32_RMG86_2a_DAY_9_urine	5.25149e+08	4.23772e+07	0	0	2.59235e+07	0	0	1.56871e+06	7.59903e+08	5.55368e+08	813433	2.07502e+07	2.05016e+06	0	3.61946e+08	3.18476e+08	129727	411716	3.19946e+06	2.95783e+08	1.42841e+08	0	0	0	0	0	2.52346e+07	164520	6.69726e+06	1.03473e+07	332095	0	0	0	8.37852e+08	1.50436e+06	1.04027e+09	3.07263e+06	5.7625e+06	0	2.30318e+06	0	0	0	292870	3.20682e+08	397560	128414
	CK_33_RMG83_2b_DAY_10_urine	5.9556e+08	3.83798e+07	0	43982.8	1.12267e+07	0	0	2.52972e+06	1.14843e+08	3.78559e+08	913236	1.87435e+07	1.05005e+06	18370.5	1.03836e+08	6.63949e+06	0	52625.4	6.28234e+06	6.15652e+08	1.80314e+07	51139.8	0	0	0	5.74578e+06	4.70214e+07	332384	6.99248e+06	5.1068e+06	417432	84275.5	34252.5	0	6.0173e+08	2.04727e+06	7.18378e+08	1.95662e+06	8.08093e+06	0	1.18505e+06	0	0	67129.8	798626	1.21021e+08	100963	825504
	CK_34_RMG83_2c_DAY_10_urine	8.17566e+08	3.5207e+07	0	97336.5	1.20778e+07	0	0	563081	2.01257e+08	5.79982e+08	19100	362927	1.32138e+06	0	1.11615e+08	2.54678e+07	0	171713	1.21928e+06	3.74363e+08	1.25855e+07	0	25617.3	0	0	7.49226e+06	5.86353e+07	190719	4.6721e+06	6.70457e+06	1.41877e+06	92637.8	0	0	8.091e+08	1.50373e+06	9.67826e+08	1.15094e+06	8.8424e+06	0	1.73348e+06	0	0	119237	118354	1.70069e+08	175881	109075
	CK_35_RMG83_2d_DAY_10_urine	206347	956351	0	180900	504864	0	0	110229	1.55373e+07	3.39772e+07	113831	1.83115e+06	290621	0	1.08162e+07	5.71082e+06	8444.49	61807.8	1.12606e+07	1.07095e+07	0	35161.2	0	0	0	2.52787e+07	6.69036e+06	0	2.29328e+06	404426	0	0	536687	0	6.73962e+07	200300	7.05318e+07	97221.9	695274	0	215338	0	0	126360	0	2.14979e+07	0	1.18074e+06
	CK_36_RMG86_2a_DAY_10_urine	4.26567e+08	2.49991e+07	0	78123.7	7.93134e+06	0	0	1.00556e+06	1.93934e+08	4.49551e+08	301513	1.14515e+07	879853	0	1.04769e+08	4.63689e+07	0	149779	5.97769e+06	2.65126e+08	1.34638e+07	0	0	0	0	1.41442e+06	5.81676e+07	43926.1	5.92895e+06	6.23234e+06	1.25925e+06	0	0	0	6.36821e+08	461885	7.94559e+08	1.21484e+06	5.65302e+06	0	1.56335e+06	0	0	200109	31020.4	1.42945e+08	67535.3	442207
	CK_37_RMG83_2b_DAY_13_urine	4.69412e+08	3.53776e+07	0	0	1.67241e+07	0	0	3.25152e+06	3.18762e+07	3.26091e+08	631338	1.18336e+07	1.17064e+06	0	2.29706e+08	3.14084e+06	0	0	1.18352e+07	8.65822e+08	9.60629e+07	0	0	0	0	0	5.24744e+07	546129	4.25015e+06	3.99785e+06	956339	0	0	0	3.29181e+08	4.97852e+06	4.02961e+08	1.23918e+06	8.3013e+06	0	1.35633e+06	0	0	746774	221075	9.02993e+07	70965.8	1.05257e+06
	CK_38_RMG83_2c_DAY_13_urine	8.29972e+07	6.80551e+06	0	79041.6	350665	0	0	1.42228e+06	5.58582e+06	4.69289e+07	57979.5	4.44509e+06	125380	0	9.97134e+07	4.25411e+07	64718	0	1.5864e+07	1.70556e+08	8934.35	0	0	0	0	3.00814e+07	2.77433e+07	55262.7	4.32635e+06	2.12575e+06	150028	63487.1	0	0	1.23912e+08	210828	1.37867e+08	256711	2.3993e+06	0	563092	0	0	51216.6	51610.5	3.49432e+07	48296.7	1.56387e+06
	CK_39_RMG83_2d_DAY_13_urine	2.81361e+07	1.93277e+06	0	79137.5	543030	0	0	260297	1.64728e+06	2.13903e+07	90630.8	1.37585e+06	1.5207e+06	0	2.46956e+07	1.80871e+07	14268.1	0	4.98664e+07	5.03917e+07	0	10093.4	7834.49	0	0	2.34394e+07	1.15473e+07	0	963258	779028	45558.7	89187	89405.1	0	4.39433e+07	0	4.8873e+07	0	1.11115e+06	14988.7	239871	0	0	36487.1	6881.54	1.72171e+07	0	683279
	CK_40_RMG86_2a_DAY_13_urine	0	1.88604e+06	0	77825	632466	0	0	113172	1.67627e+06	3.17618e+07	72525.2	1.96512e+06	532400	0	1.5594e+07	6.07417e+06	13417.2	0	2.22344e+07	2.38689e+07	7099.83	0	0	0	0	4.46479e+07	1.40254e+07	13239.1	2.07493e+06	758321	40061.5	0	508471	0	6.00374e+07	100492	6.5288e+07	52776.4	1.07956e+06	16194.6	195571	0	0	0	0	1.82412e+07	0	527650
	CK_41_RMG83_2b_DAY_14_urine	4.10132e+08	4.03703e+07	0	51013.2	2.16129e+07	0	0	488224	4.65368e+07	3.0067e+08	684009	1.2236e+07	39502.2	0	2.51076e+08	9.83487e+06	0	0	4.60958e+06	1.05805e+09	1.00492e+08	0	0	0	0	0	3.61088e+07	348366	5.3483e+06	4.71521e+06	857206	87678.7	0	0	5.31228e+08	0	6.22949e+08	1.58393e+06	8.51472e+06	0	1.30999e+06	0	0	91362.8	66388.3	9.55967e+07	45555.2	304871
	CK_42_RMG83_2c_DAY_14_urine	3.59643e+08	9.43796e+07	0	24819.8	5.04193e+07	0	0	307666	3.92958e+07	4.41526e+08	552491	1.24776e+07	25768.4	0	3.56732e+08	8.23896e+06	0	141614	4.56766e+06	1.2035e+09	2.64281e+08	75231.9	0	0	0	0	3.21372e+07	271019	5.17531e+06	4.48228e+06	1.49584e+06	107260	0	0	5.24064e+08	0	6.25909e+08	808642	1.26441e+07	0	1.19407e+06	0	0	0	152597	1.01614e+08	26065.1	5.88017e+06
	CK_43_RMG83_2d_DAY_14_urine	2.92529e+08	4.53023e+07	0	21616.8	2.11445e+07	0	0	0	3.29029e+07	3.23278e+08	17608.9	1.11291e+07	1.56674e+06	0	3.58506e+08	9.02111e+06	0	224013	3.09961e+07	9.65966e+08	2.16051e+08	0	0	0	0	0	3.48074e+07	137064	5.02516e+06	4.82474e+06	859296	73189.5	0	0	8.00779e+08	0	9.16315e+08	693439	1.00333e+07	0	921824	0	0	282788	152371	9.38591e+07	67317.8	1.47864e+06
	CK_44_RMG86_2a_DAY_14_urine	3.38115e+08	4.02789e+07	0	36856.5	2.49239e+07	55221.1	0	61343.3	2.74966e+07	2.1645e+08	214578	1.078e+07	24637.2	0	3.7461e+08	8.48107e+06	0	0	3.02729e+06	7.95474e+08	2.05051e+08	0	0	0	0	0	4.76046e+07	218998	3.20857e+06	3.40213e+06	1.1963e+06	25959.6	0	0	1.02206e+09	1.14763e+06	1.12114e+09	892389	9.92103e+06	77133.4	1.03729e+06	0	0	55054	101182	1.02668e+08	0	1.33032e+06
	Standard_20220216153615	3.20381e+06	471369	2.83858e+07	395709	1.29183e+07	0	0	133999	410040	1.24947e+07	0	825974	0	0	8.48211e+08	7.10015e+06	0	1.03471e+06	3.37901e+07	2.19067e+06	12431.2	8856.35	31613.4	0	0	1.45861e+08	1.20548e+07	6563.74	1.58777e+06	1.02524e+06	31613.4	130377	406826	0	2.86084e+07	0	3.14879e+07	80013.6	470072	14335.4	32459.7	0	0	53203.2	9042.28	2.4746e+07	6169.44	0
221124	ET_01_RMG89_1a_DAY_minus1_urine	5439809365	49283308	0	8.13637e+08	1.22534e+08	61209.6	0	2337925282	4.57183e+08	1.37898e+08	2.65026e+07	6.67231e+07	1.65459e+07	0	4.57085e+08	35581720229	10025128224	10702662677	19761327111	1246532590	4.31351e+08	4.60003e+07	2.55512e+06	0	0	4.03318e+08	2.74306e+07	4.18957e+06	2.89057e+08	1325591649	647595	2.77997e+07	320315	0	2.04575e+08	6.84763e+07	199759910	1.11249e+08	1407502091	1.51028e+08	5.72236e+06	0	0	2.90626e+07	4.81178e+06	2.32094e+08	2.14219e+07	1081150261
	ET_02_RMG89_1b_DAY_minus1_urine	5184084486	7.65292e+07	0	9.68304e+08	2.43444e+08	0	0	1033415137	4.68037e+08	375387859	2.40927e+07	6.90139e+07	1.78352e+07	0	4.67666e+08	29586906260	14121425204	10908856761	12862946465	1384961318	4.54506e+08	3.71908e+07	2.66106e+06	0	12567	3.60973e+08	5.75711e+07	3.10808e+06	2.87474e+08	1603303663	490627	2.72187e+07	118113	0	2.38739e+08	8.74047e+07	292531773	1.33048e+08	1006817821	1.42319e+08	5.24974e+06	0	0	3.16504e+07	6.5051e+06	1.80883e+08	2.3824e+07	9.61352e+08
	ET_03_RMG89_1c_DAY_minus1_urine	4877470201	6.3151e+07	0	7.39473e+08	1.21189e+08	0	0	871473985	4.91183e+08	3.80291e+08	2.30144e+07	6.53814e+07	1.66521e+07	0	4.9135e+08	30946587156	14756707358	10132477437	15955333230	1283152861	5.21844e+08	6.75627e+07	2.829e+06	0	0	3.65024e+08	2.31191e+07	3.90762e+06	2.09035e+08	1145160484	775716	3.01172e+07	152549	0	1.85373e+08	7.45235e+07	2.08203e+08	1.10674e+08	864951121	9.92811e+07	5.66324e+06	0	0	2.83624e+07	4.12844e+06	2.22287e+08	2.58106e+07	7.64036e+08
	ET_04_RMG89_1d_DAY_minus1_urine	5040520039	7.85444e+07	0	9.47014e+08	153000631	0	0	8.53268e+08	5.88653e+08	3.30288e+08	2.75975e+07	5.83293e+07	1.46113e+07	0	5.88717e+08	27478958738	14235454435	11405389194	18316466429	1406528541	7.77312e+08	5.67756e+07	1.67522e+06	30850.3	0	421573876	3.41876e+07	3.33299e+06	1.99525e+08	1252268891	690778	2.9519e+07	265986	0	1.88868e+08	8.64451e+07	313536598	1.09983e+08	1070570925	1.45865e+08	5.00839e+06	0	153774	4.38292e+07	2.42589e+07	5.38385e+07	1.92667e+07	9.40776e+08
	ET_05_RMG92_1a_DAY_minus1_urine	5536368881	47415802	95428.8	1106255998	1.21518e+08	0	0	9525341456	5.14878e+08	2.91579e+08	2.75422e+07	7.71783e+07	1.76075e+07	0	5.14878e+08	24787886755	11898782180	13118339221	25389979488	1373427706	5.62126e+08	5.07999e+07	1.31144e+06	0	0	4.12252e+08	6.35342e+07	1.969e+06	2.63943e+08	1697465856	82308.5	3.69998e+07	139636	0	1.32486e+08	9.66004e+07	3.83733e+08	9.543e+07	2659856743	1.46992e+08	4.10459e+06	0	0	2.91335e+07	5.31648e+06	1.85116e+08	1.45291e+07	5.44584e+08
	ET_06_RMG92_1b_DAY_minus1_urine	6693016662	8.06227e+07	0	1274588253	4.39306e+08	0	0	6305264070	2.25202e+08	2.9644e+08	2.1169e+07	4.79191e+07	2.08915e+07	0	2.25202e+08	26291287950	14667268393	14787233061	18580983518	9.00891e+08	1.22987e+08	4.04651e+07	559268	0	0	3.36124e+08	3.56833e+07	3.15531e+06	4.93273e+08	1328911653	103544	3.95884e+07	0	0	1.85593e+08	2.18697e+08	3.07757e+08	5.3045e+07	2105757900	6.47816e+07	3.17879e+06	0	0	3.11618e+07	7.94782e+06	2.66277e+08	1.59503e+07	1039177508
	ET_07_RMG89_1a_DAY_7_urine	5985172937	5.00159e+07	0	8.62515e+08	1.97387e+08	100545	0	7912037896	5.42163e+08	514290245	5.43618e+07	4.778e+07	1.33227e+07	0	541941223	40241078412	15252557720	12102399734	21327710475	2072813559	6.65423e+08	4.56359e+07	2.09079e+06	0	0	4.01113e+08	5.61978e+07	3.7062e+06	1.13731e+08	2069832772	465614	4.19871e+07	270659	0	8.36787e+08	7.18223e+07	1834190596	1.27256e+08	3454110211	2.0671e+08	4.88182e+06	0	0	5.53923e+07	4.52232e+06	2.26896e+08	1.94782e+07	9.15935e+08
	ET_08_RMG89_1c_DAY_7_urine	6048774597	6.35412e+07	0	885715501	3.29602e+08	0	0	11878807348	7.19534e+08	4.01691e+08	4.20708e+07	4.75129e+07	2.07588e+07	0	7.19534e+08	35160125107	27167173288	13146745703	28808754830	1326769224	1106477256	4.05182e+07	1.98392e+06	0	0	394908298	2.6501e+07	3.20048e+06	9.58195e+07	1593396833	153135	3.62226e+07	231122	36954.2	1.12642e+08	1.20901e+08	1308815281	132258872	6224300984	1.22422e+08	5.18298e+06	0	0	2.24959e+07	3.28739e+06	2.27209e+08	1.91309e+07	974687975
	ET_09_RMG89_1d_DAY_7_urine	4380378322	4.62422e+07	0	6.56852e+08	157649227	0	0	9473250579	3.40994e+08	2.32276e+08	2.7053e+07	3.21143e+07	1.09676e+07	0	3.40818e+08	25515342288	13567464027	10535006293	22711661188	1091655220	3.04755e+08	2.32389e+07	309170	0	0	3.35341e+08	1.91908e+07	1.41097e+06	8.06411e+07	1632296912	121307	2.80147e+07	196826	0	2.08556e+08	6.65665e+07	4.21712e+08	5.94871e+07	2792527213	1.17301e+08	1.81152e+06	0	0	2.22031e+07	2.38805e+06	1.03227e+08	7.8953e+06	4.09089e+08
	ET_10_RMG92_1a_DAY_7_urine	5482509728	3.79046e+07	0	1029422421	1.76707e+08	0	0	4621553749	2.87313e+08	2.67725e+08	1.90283e+07	3.80486e+07	1.10771e+07	0	2.87119e+08	20850067541	9665452085	13377492766	12238094874	2183674648	2.07519e+08	4.77008e+07	4.59243e+06	0	0	441148858	1.84056e+07	1.85031e+06	8.53804e+07	1853888084	649861	3.44933e+07	319107	0	2.65119e+08	6.03726e+07	3.60824e+08	6.84167e+07	1088022767	9.48761e+07	4.63205e+06	0	0	4.3665e+07	3.25843e+06	2.21853e+08	3.02291e+07	4.36854e+08
	ET_11_RMG92_1b_DAY_7_urine	5797499411	4.73413e+07	0	912407018	1.75286e+08	32191.8	0	4381861551	274232341	2.58448e+08	1.95362e+07	3.13807e+07	1.48195e+07	0	274232341	23246019038	6151866275	12153349972	12655161905	1513031260	1.72463e+08	3.05382e+07	4.53985e+06	0	0	3.95343e+08	1.37199e+07	3.94892e+06	1.28171e+08	1718595984	601860	2.9217e+07	662694	0	9.74497e+07	1.99633e+08	2.6767e+08	7.06051e+07	1657926457	1.15119e+08	2.57962e+06	0	0	3.87892e+07	5.52785e+06	2.63935e+08	2.32894e+07	6.89066e+08
Title	Urinary metabolomics data in the AAV/Mdm2 models for NCB A54893
Description	Relate to figures 10, 5i and extended data figures 3f, 4a and 8f
Experimental details	Provided in manuscript. In brief Mdm2fl mice were administered AAV-TBG-Cre or null at one of a number of predefined doses (high, med high, med) and urine collected on days relative to AAV administration. Urine was proceeded for metabolimics as described in the methods section. Data are presented as peak area ratio to Cr
File Structure	Data are collated in tabs with dates of batch sample processing delineating individual runs. Separate tabs are used for sorting data by mouse and cohort with details provided.
Animal details
	Mouse ID	Sex	Litter ID	D.O.B	AhCre	MDM2 flox	Rosa Tomato	Cohort	Culled	Experimental Details
	RMG47.1a	Male	RMG41.2a X RMG41.2b	2019-05-19	WT	HOM	HOM	AAV-Cre high dose d4 (aged cohort)	2020-08-18	AAV8-TBG-Cre high dose (2x1011 GC in 100 µl PBS) i.v. on 14/08/2020
	RMG49.2c	Male	RMG40.2b X RMG40.2c	2019-06-15	WT	HOM	HOM	AAV-Ctrl high dose d4 (aged cohort)	2020-08-18	AAV8-TBG-Null high dose (2x1011 GC in 100 µl PBS) i.v. on 14/08/2020
	RMG55.4a	Male	RMG49.2c X RMG49.2e	2019-12-13	WT	HOM	HOM	AAV-Cre med high, then AAV-Cre med high one month later	2020-04-02	AAV8-TBG-Cre med-high dose (5x10^10 GC in 100µl PBS) iv on 27/02/2020, then AAV8-TBG-Cre-med-high dose (5x10^10 GC in 100µl PBS) iv on 26/03/2020, then cull at day 7
	RMG55.4b	Male	RMG49.2c X RMG49.2e	2019-12-13	WT	HOM	HET	AAV-Ctrl med high, then AAV-Cre med high one month later	2020-04-02	AAV8-TBG-Ctrl med-high dose (5x10^10 GC in 100µl PBS) iv on 27/02/2020, then AAV8-TBG-Cre-med-high dose (5x10^10 GC in 100µl PBS) iv on 26/03/2020, then cull at day 7
	RMG55.5a	Male	RMG49.2c X RMG49.2e	2020-01-11	WT	HOM	HOM	AAV-Cre high dose d4	2020-03-24	AAV8-TBG-Cre high dose (2x1011 GC 100 µl PBS) i.v. on 20/03/2020
	RMG56.1a	Male	RMG49.3b X RMG46.3b	2019-12-06	WT	HOM	WT	AAV-Cre med high, then AAV-Cre med high one month later	2020-04-02	AAV8-TBG-Cre med-high dose (5x10^10 GC in 100µl PBS) iv on 27/02/2020, then AAV8-TBG-Cre-med-high dose (5x10^10 GC in 100µl PBS) iv on 26/03/2020, then cull at day 7
	RMG59.1b	Male	TEM44.1e X TEM40.2g	2019-10-24	WT	HOM	HOM	for scRNAseq on kidney : AAV-Cre high	2020-01-20	AAV8-TBG-Cre high dose (2x1011 GC in 100 µl PBS) i.v. on 16/01/2020
	RMG59.1e	Male	TEM44.1e X TEM40.2g	2019-10-24	WT	HOM	HOM	for scRNAseq on kidney : AAV-Ctrl high	2020-01-20	AAV8-TBG-Null high dose (2x1011 GC in 100 µl PBS) i.v. on 16/01/2020
	RMG60.1b	Female	TEM44.1e X TEM40.2f	2019-10-25	WT	HOM	HOM	AAV-Cre high dose d7	2020-01-23	AAV8-TBG-Cre high dose (2x1011 GC 100 µl PBS) i.v. on 16/01/2020
	RMG60.1c	Female	TEM44.1e X TEM40.2f	2019-10-25	WT	HOM	HOM	AAV-Cre high dose d7	2020-01-23	AAV8-TBG-Cre high dose (2x1011 GC 100 µl PBS) i.v. on 16/01/2020
	RMG60.1d	Female	TEM44.1e X TEM40.2f	2019-10-25	WT	HOM	HOM	AAV-Cre high dose d7	2020-01-23	AAV8-TBG-Cre high dose (2x1011 GC 100 µl PBS) i.v. on 16/01/2020
	RMG60.1e	Female	TEM44.1e X TEM40.2f	2019-10-25	WT	HOM	HOM	AAV-Ctrl high dose d7	2020-01-23	AAV8-TBG-Null high dose (2x1011 GC 100 µl PBS) i.v. on 16/01/2020
	RMG60.1g	Female	TEM44.1e X TEM40.2f	2019-10-25	WT	HOM	HOM	AAV-Ctrl high dose d7	2020-01-23	AAV8-TBG-Null high dose (2x1011 GC 100 µl PBS) i.v. on 16/01/2020
	RMG60.2a	Male	TEM44.1e X TEM40.2f	2019-11-18	WT	HOM	HOM	AAV-Ctrl high dose d4 (aged cohort)	2021-01-26	AAV8-TBG-null high dose (2x1011 GC in 100µl PBS) i.v. on 22/01/21
	RMG60.2b	Male	TEM44.1e X TEM40.2f	2019-11-18	WT	HOM	HOM	AAV-Cre high dose + Alk5i vehicle day 4	2020-01-24	AAV8-TBG-Cre high dose (2x10^11 GC in 100µl PBS) iv on 20/01/20, then 100µl Alk5i vehicle p.o. twice daily starting from 20/01/20 a.m. until 24/01/20 a.m.
	RMG60.2c	Male	TEM44.1e X TEM40.2f	2019-11-18	WT	HOM	HOM	AAV-Cre high dose + Alk5i day 4	2020-01-24	AAV8-TBG-Cre high dose (2x10^11 GC in 100µl PBS) iv on 20/01/20, then 100µl Alk5i (AZ12601011, 50 mg/kg) p.o. twice daily starting from 20/01/20 a.m. until 24/01/20 a.m.
	RMG60.2d	Male	TEM44.1e X TEM40.2f	2019-11-18	WT	HOM	HOM	AAV-Cre high dose + Alk5i day 4	2020-01-24	AAV8-TBG-Cre high dose (2x10^11 GC in 100µl PBS) iv on 20/01/20, then 100µl Alk5i (AZ12601011, 50 mg/kg) p.o. twice daily starting from 20/01/20 a.m. until 24/01/20 a.m.
	RMG60.3a	Male	TEM44.1e X TEM40.2f	2019-12-12	WT	HOM	HOM	AAV-Cre med high, then AAV-Cre med high one month later	2020-04-02	AAV8-TBG-Cre med-high dose (5x10^10 GC in 100µl PBS) iv on 27/02/2020, then AAV8-TBG-Cre-med-high dose (5x10^10 GC in 100µl PBS) iv on 26/03/2020, then cull at day 7
	RMG60.3b	Male	TEM44.1e X TEM40.2f	2019-12-12	WT	HOM	HOM	AAV-Cre med high, then AAV-Cre med high one month later	2020-04-02	AAV8-TBG-Cre med-high dose (5x10^10 GC in 100µl PBS) iv on 27/02/2020, then AAV8-TBG-Cre-med-high dose (5x10^10 GC in 100µl PBS) iv on 26/03/2020, then cull at day 7
	RMG61.1a	Male	TEM44.1f X TEM43.1b	2019-11-14	WT	HOM	HET	AAV-Cre high dose + Alk5i vehicle day 4	2020-01-24	AAV8-TBG-Cre high dose (2x10^11 GC in 100µl PBS) iv on 20/01/20, then 100µl Alk5i vehicle p.o. twice daily starting from 20/01/20 a.m. until 24/01/20 a.m.
	RMG61.2a	Male	TEM44.1f X TEM43.1b	2020-01-10	WT	HOM	HOM	AAV-Cre high dose d4	2020-03-24	AAV8-TBG-Cre high dose (2x1011 GC 100 µl PBS) i.v. on 20/03/2020
	RMG61.2b	Male	TEM44.1f X TEM43.1b	2020-01-10	WT	HOM	HET	AAV-Cre high dose d4	2020-03-24	AAV8-TBG-Cre high dose (2x1011 GC 100 µl PBS) i.v. on 20/03/2020
	RMG61.2c	Male	TEM44.1f X TEM43.1b	2020-01-10	WT	HOM	HOM	AAV-Cre high dose d4	2020-03-24	AAV8-TBG-Cre high dose (2x1011 GC 100 µl PBS) i.v. on 20/03/2020
	RMG62.2a	Male	TEM44.1f X TEM43.1e	2019-11-20	WT	HOM	WT	AAV-Ctrl high dose d4 (aged cohort)	2021-01-26	AAV8-TBG-null high dose (2x1011 GC in 100µl PBS) i.v. on 22/01/21
	RMG62.2b	Male	TEM44.1f X TEM43.1e	2019-11-20	WT	HOM	WT	AAV-Cre high dose d4 (aged cohort)	2021-01-26	AAV8-TBG-Cre high dose (2x1011 GC in 100µl PBS) i.v. on 22/01/21
	RMG67.1a	Male	RMG57.1d X RMG58.1f	2019-12-21	WT	HOM	HOM	AAV-Ctrl med high, then AAV-Cre med high one month later	2020-04-02	AAV8-TBG-Ctrl med-high dose (5x10^10 GC in 100µl PBS) iv on 27/02/2020, then AAV8-TBG-Cre-med-high dose (5x10^10 GC in 100µl PBS) iv on 26/03/2020, then cull at day 7
	RMG67.1b	Male	RMG57.1d X RMG58.1f	2019-12-21	WT	HOM	HET	AAV-Ctrl med high, then AAV-Ctrl med high one month later	2020-04-02	AAV8-TBG-Ctrl med-high dose (5x10^10 GC in 100µl PBS) iv on 27/02/2020, then AAV8-TBG-Ctrl-med-high dose (5x10^10 GC in 100µl PBS) iv on 26/03/2020, then cull at day 7
	RMG67.2a	Female	RMG57.1d X RMG58.1f	2020-02-01	WT	HOM	HET	AAV-Cre high dose d7	2020-05-05	AAV8-TBG-Cre high dose (2x1011 GC 100 µl PBS) i.v. on 28/04/2020
	RMG67.2b	Female	RMG57.1d X RMG58.1f	2020-02-01	WT	HOM	HET	AAV-Cre high dose d7	2020-05-05	AAV8-TBG-Cre high dose (2x1011 GC 100 µl PBS) i.v. on 28/04/2020
	RMG67.2c	Female	RMG57.1d X RMG58.1f	2020-02-01	WT	HOM	HET	AAV-Cre high dose d6	2020-05-04
	RMG67.2d	Female	RMG57.1d X RMG58.1f	2020-02-01	WT	HOM	HET	AAV-Cre high dose d7	2020-05-05
	RMG68.1b	Male	RMG61.1c X RMG61.1e	2020-01-23	WT	HOM	WT	AAV-Cre high d4 for Bash	2020-03-31	AAV8-TBG-Cre high dose (2x1011 GC 100 µl PBS) i.v. on 27/03/2020
	RMG68.1e	Male	RMG61.1c X RMG61.1e	2020-01-23	WT	HOM	WT	AAV-Cre high d4 for Bash	2020-03-31	AAV8-TBG-Cre high dose (2x1011 GC 100 µl PBS) i.v. on 27/03/2020
	RMG79.2a	Male	RMG75.1a X RMG76.1a	2021-03-15	WT	HOM	HOM	AAV-Cre high dose + Alk5i day 4	2021-06-01	AAV8-TBG-Cre high dose (2x10^11 GC in 100µl PBS) iv on 28/05/21, then 100µl Alk5i (AZ12601011, 50 mg/kg) p.o. twice daily starting from 29/05/21 a.m. until 01/06/21 a.m.
	RMG79.2b	Male	RMG75.1a X RMG76.1a	2021-03-15	WT	HOM	HOM	AAV-Cre high dose + Alk5i day 4	2021-06-01	AAV8-TBG-Cre high dose (2x10^11 GC in 100µl PBS) iv on 28/05/21, then 100µl Alk5i (AZ12601011, 50 mg/kg) p.o. twice daily starting from 29/05/21 a.m. until 01/06/21 a.m.
	RMG79.2c	Male	RMG75.1a X RMG76.1a	2021-03-15	WT	HOM	HOM	AAV-Cre high dose + Alk5i day 4	2021-06-01	AAV8-TBG-Cre high dose (2x10^11 GC in 100µl PBS) iv on 28/05/21, then 100µl Alk5i (AZ12601011, 50 mg/kg) p.o. twice daily starting from 29/05/21 a.m. until 01/06/21 a.m.
	RMG79.2d	Male	RMG75.1a X RMG76.1a	2021-03-15	WT	HOM	HOM	AAV-Cre high dose + Alk5i Vehicle day 4	2021-06-01	AAV8-TBG-Cre high dose (2x10^11 GC in 100µl PBS) iv on 28/05/21, then 100µl Alk5i Vehicle p.o. twice daily starting from 29/05/21 a.m. until 01/06/21 a.m.
	RMG79.2e	Male	RMG75.1a X RMG76.1a	2021-03-15	WT	HOM	HOM	AAV-Cre high dose + Alk5i Vehicle day 4	2021-06-01	AAV8-TBG-Cre high dose (2x10^11 GC in 100µl PBS) iv on 28/05/21, then 100µl Alk5i Vehicle p.o. twice daily starting from 29/05/21 a.m. until 01/06/21 a.m.
	RMG79.2f	Male	RMG75.1a X RMG76.1a	2021-03-15	WT	HOM	HOM	AAV-Cre high dose + Alk5i Vehicle day 4	2021-06-01	AAV8-TBG-Cre high dose (2x10^11 GC in 100µl PBS) iv on 28/05/21, then 100µl Alk5i Vehicle p.o. twice daily starting from 29/05/21 a.m. until 01/06/21 a.m.
	RMG80.1a	Male	RMG75.1a X RMG76.1b	2021-03-18	WT	HOM	HOM	AAV-Cre high dose + Alk5i Vehicle day 4	2021-06-01	AAV8-TBG-Cre high dose (2x10^11 GC in 100µl PBS) iv on 28/05/21, then 100µl Alk5i Vehicle p.o. twice daily starting from 29/05/21 a.m. until 01/06/21 a.m.
	RMG80.1b	Male	RMG75.1a X RMG76.1b	2021-03-18	WT	HOM	HOM	AAV-Cre high dose + Alk5i day 4	2021-06-01	AAV8-TBG-Cre high dose (2x10^11 GC in 100µl PBS) iv on 28/05/21, then 100µl Alk5i (AZ12601011, 50 mg/kg) p.o. twice daily starting from 29/05/21 a.m. until 01/06/21 a.m.
	RMG80.1c	Male	RMG75.1a X RMG76.1b	2021-03-18	WT	HOM	HOM	AAV-Cre high dose + Alk5i day 4	2021-06-01	AAV8-TBG-Cre high dose (2x10^11 GC in 100µl PBS) iv on 28/05/21, then 100µl Alk5i (AZ12601011, 50 mg/kg) p.o. twice daily starting from 29/05/21 a.m. until 01/06/21 a.m.
	RMG83.2b	Male	RMG80.4a X RMG81.2g	2021-10-28	WT	HOM	HOM	AAV-Cre Med high day 14	2022-02-15	AAV8-TBG-Cre med-high dose (5x10^10 GC in 100µl PBS) iv on 01/02/2022
	RMG83.2c	Male	RMG80.4a X RMG81.2g	2021-10-28	WT	HOM	HOM	AAV-Cre Med high day 14	2022-02-15	AAV8-TBG-Cre med-high dose (5x10^10 GC in 100µl PBS) iv on 01/02/2022
	RMG83.2d	Male	RMG80.4a X RMG81.2g	2021-10-28	WT	HOM	HOM	AAV-Cre Med high day 14	2022-02-15	AAV8-TBG-Cre med-high dose (5x10^10 GC in 100µl PBS) iv on 01/02/2022
	RMG86.2a	Male	RMG81.2a X RMG80.4c	2021-11-15	WT	HOM	HOM	AAV-Cre Med high day 14	2022-02-15	AAV8-TBG-Cre med-high dose (5x10^10 GC in 100µl PBS) iv on 01/02/2022
	RMG89.1a	Male	RMG84.7c X RMG88.5c	2022-09-01	WT	HOM	HOM	AAV-Cre med high day 7	2022-11-17	AAV8-TBG-Cre medium dose (5x10^9 GC in 100µl PBS) iv on 10/11/22
	RMG89.1b	Male	RMG84.7c X RMG88.5c	2022-09-01	WT	HOM	HOM	AAV-Cre med high day 7	2022-11-17	AAV8-TBG-Cre medium dose (5x10^9 GC in 100µl PBS) iv on 10/11/22
	RMG89.1c	Male	RMG84.7c X RMG88.5c	2022-09-01	WT	HOM	HOM	AAV-Cre med high day 7	2022-11-17	AAV8-TBG-Cre medium dose (5x10^9 GC in 100µl PBS) iv on 10/11/22
	RMG89.1d	Male	RMG84.7c X RMG88.5c	2022-09-01	WT	HOM	HOM	AAV-Cre med high day 7	2022-11-17	AAV8-TBG-Cre medium dose (5x10^9 GC in 100µl PBS) iv on 10/11/22
	RMG92.1a	Male	RMG84.7d X RMG88.5f	2022-09-01	WT	HOM	HOM	AAV-Cre med high day 7	2022-11-17	AAV8-TBG-Cre medium dose (5x10^9 GC in 100µl PBS) iv on 10/11/22
	RMG92.1b	Male	RMG84.7d X RMG88.5f	2022-09-01	WT	HOM	HOM	AAV-Cre med high day 7	2022-11-17	AAV8-TBG-Cre medium dose (5x10^9 GC in 100µl PBS) iv on 10/11/22
[truncated: 14 more columns]
