# Supplementary material for: Hepatocellular senescence induces multi-organ senescence and dysfunction via TGFβ
Source: Nat Cell Biol. 2024 Nov 13;26(12):2075–83. doi: 10.1038/s41556-024-01543-3 (PMC11628396; doi:10.1038/s41556-024-01543-3)
Supplement: Supplementary file 5 — Source quantitative data for all figures and extended data figures. [file 41556_2024_1543_MOESM5_ESM.xlsx]

## Sheet: Fig1c
Fig 1c
Halo analysis
	AAV-Null	AAV-Cre
p21 cells/liver	11.6302	67.0695
	2.79129	66.7184
	7.77536	61.2892
	5.81451	60.5989
		65.3743
	Image Location	Image Tag	Algorithm Name	Start Time	Analysis Region	Total Cells	Positive Stain 1 Positive Cells	Positive Stain 1 Negative Cells	Positive Stain 1 Weak Positive Cells	Positive Stain 1 Moderate Positive Cells	Positive Stain 1 Strong Positive Cells	% Positive Stain 1 Positive Cells
	\\data.beatson.gla.ac.uk\data\R09\Results\Mouse Histology\Scanned slides\Christos' slides\HALO results for RALM\p21\Liver Null VS Cre\RMG31.3f, AAV-Cre, d4, p21, liver.svs	RMG31.3f, AAV-Cre, d4, p21, liver.svs	Liver p21 cell quanti for RALM	6/20/2021 6:55:58 PM	Layer 1	267888	179671	88217	130778	34802	14091	67.0695
	\\data.beatson.gla.ac.uk\data\R09\Results\Mouse Histology\Scanned slides\Christos' slides\HALO results for RALM\p21\Liver Null VS Cre\RMG32.2a, AAV-Cre, d4, p21, liver.svs	RMG32.2a, AAV-Cre, d4, p21, liver.svs	Liver p21 cell quanti for RALM	6/20/2021 6:57:35 PM	Layer 1	341489	227836	113653	168365	41603	17868	66.7184
	\\data.beatson.gla.ac.uk\data\R09\Results\Mouse Histology\Scanned slides\Christos' slides\HALO results for RALM\p21\Liver Null VS Cre\RMG33.2a, AAV-Null, d4, p21, liver.svs	RMG33.2a, AAV-Null, d4, p21, liver.svs	Liver p21 cell quanti for RALM	6/20/2021 6:59:41 PM	Layer 1	394062	45830	348232	44593	879	358	11.6302
	\\data.beatson.gla.ac.uk\data\R09\Results\Mouse Histology\Scanned slides\Christos' slides\HALO results for RALM\p21\Liver Null VS Cre\RMG33.2b, AAV-Null, d4, p21, liver.svs	RMG33.2b, AAV-Null, d4, p21, liver.svs	Liver p21 cell quanti for RALM	6/20/2021 7:02:12 PM	Layer 1	525277	14662	510615	14005	484	173	2.79129
	\\data.beatson.gla.ac.uk\data\R09\Results\Mouse Histology\Scanned slides\Christos' slides\HALO results for RALM\p21\Liver Null VS Cre\RMG28.3a, AAV-Null, d4, p21, liver.svs	RMG28.3a, AAV-Null, d4, p21, liver.svs	Liver p21 cell quanti for RALM	6/20/2021 7:05:24 PM	Layer 1	401859	31246	370613	30610	510	126	7.77536
	\\data.beatson.gla.ac.uk\data\R09\Results\Mouse Histology\Scanned slides\Christos' slides\HALO results for RALM\p21\Liver Null VS Cre\RMG28.3b, AAV-Null, d4, p21, liver.svs	RMG28.3b, AAV-Null, d4, p21, liver.svs	Liver p21 cell quanti for RALM	6/20/2021 7:07:55 PM	Layer 1	459110	26695	432415	25917	573	205	5.81451
	\\data.beatson.gla.ac.uk\data\R09\Results\Mouse Histology\Scanned slides\Christos' slides\HALO results for RALM\p21\Liver Null VS Cre\RMG31.3a, AAV-Cre, d4, p21, liver.svs	RMG31.3a, AAV-Cre, d4, p21, liver.svs	Liver p21 cell quanti for RALM	6/20/2021 7:10:40 PM	Layer 1	340778	208860	131918	164281	32545	12034	61.2892
	\\data.beatson.gla.ac.uk\data\R09\Results\Mouse Histology\Scanned slides\Christos' slides\HALO results for RALM\p21\Liver Null VS Cre\RMG31.3b, AAV-Cre, d4, p21, liver.svs	RMG31.3b, AAV-Cre, d4, p21, liver.svs	Liver p21 cell quanti for RALM	6/20/2021 7:12:47 PM	Layer 1	426704	258578	168126	193124	41807	23647	60.5989
	\\data.beatson.gla.ac.uk\data\R09\Results\Mouse Histology\Scanned slides\Christos' slides\HALO results for RALM\p21\Liver Null VS Cre\RMG31.3c, AAV-Cre, d4, p21, liver.svs	RMG31.3c, AAV-Cre, d4, p21, liver.svs	Liver p21 cell quanti for RALM	6/20/2021 7:15:21 PM	Layer 1	319800	209067	110733	138638	49905	20524	65.3743

## Sheet: Fig1e
Fig 1e
					Manual quantification
	AAV-Null	AAV-Cre			Mouse ID	p21 renal tubular cells
p21 tubular cells/FOV	0.3	27.75			RMG61.2a	72.3
	1.3	28.75			RMG55.1b	69.85
	1.8	38.84			RMG55.1d	63.4
	1.25	37.85			RMG32.2b	62.4
	5.26	48.35			RMG61.2c	54.35
	3.35	62.4			RMG54.2c	54.2
	4.6	16.5			RMG32.2a	48.35
	4.1	15.6			RMG78.1e	43.1
	3.5	8.65			RMG19.1a	39.35
	2.75	69.85			RMG31.3a	38.8421
	1.3	63.4			RMG31.3f	37.85
	2.75	31.45			RMG59.1b	33.95
	2.1	54.2			RMG5.1a	33.45
	4.6	7.8			RMG54.2a	31.45
	4.1	3.7			RMG31.3c	28.75
	4.05	9			RMG76.6a	28.4
		7.45			RMG31.3b	27.75
		27.4			RMG59.1a	27.4
		33.95			RMG3.4a	22.15
					RMG21.1c	20.65
					RMG55.5a	16.95
					RMG40.1c	16.5
					RMG47.1b	15.6
					RMG5.1b	12.5
					RMG24.3a	12.35
					RMG23.2a	11.7
					RMG55.2a	10.2
					RMG21.2a	9.45
					RMG59.1g	9
					RMG47.1c	8.65
					RMG55.2a	7.8
					RMG65.1b	7.45
					RMG78.1d	5.95
					RMG59.1f	3.7
	Field No	RMG5.2c tubular	RMG5.2c glomerular	RMG5.2c total	RMG5.2d tubular	RMG5.2d glomerular	RMG5.2d total	RMG6.1a tubular	RMG6.1a glomerular	RMG6.1a total	RMG6.1b tubular	RMG6.1b glomerular	RMG6.1b total	RMG6.1c tubular	RMG6.1c glomerular	RMG6.1c total	RMG6.1d tubular	RMG6.1d glomerular	RMG6.1d total	RMG6.1e tubular	RMG6.1e glomerular	RMG6.1e total	RMG6.1f tubular	RMG6.1f glomerular	RMG6.1f total	RMG8.2a tubular	RMG8.2a glomerular	RMG8.2a total	RMG8.2b tubular	RMG8.2b glomerular	RMG8.2b total	RMG8.2c tubular	RMG8.2c glomerular	RMG8.2c total	RMG8.2d tubular	RMG8.2d glomerular	RMG8.2d total	RMG8.2g tubular	RMG8.2g glomerular	RMG8.2g total	RMG13.5b tubular	RMG13.5b glomerular	RMG13.5b total	RMG13.5c tubular	RMG13.5c glomerular	RMG13.5c total	RMG13.5f tubular	RMG13.5f glomerular	RMG13.5f total
	1	6	2	8	13	0	13	6	0	6	2	0	2	7	0	7	3	1	4	7	1	8	8	2	10	5	0	5	5	0	5	2	0	2	4	0	4	8	2	10	8	0	8	33	0	33	17	0	17
	2	3	1	4	2	0	2	9	3	12	1	0	1	1	0	1	3	0	3	22	1	23	3	2	5	5	0	5	7	1	8	1	0	1	2	0	2	7	1	8	9	2	11	28	1	29	6	0	6
	3	2	0	2	9	0	9	0	1	1	1	0	1	3	1	4	1	1	2	22	0	22	8	3	11	3	0	3	10	0	10	2	0	2	5	0	5	2	0	2	3	0	3	20	0	20	6	0	6
	4	5	2	7	15	2	17	1	0	1	7	0	7	3	1	4	2	2	4	9	0	9	15	0	15	7	0	7	6	0	6	3	0	3	1	0	1	7	1	8	14	0	14	27	0	27	8	0	8
	5	2	0	2	8	0	8	1	0	1	7	0	7	1	1	2	0	0	0	6	7	13	13	0	13	7	0	7	4	0	4	1	0	1	1	0	1	1	0	1	6	0	6	25	2	27	13	1	14
	6	0	0	0	1	0	1	6	0	6	1	0	1	3	0	3	1	0	1	14	0	14	4	2	6	2	0	2	7	0	7	3	0	3	3	0	3	6	0	6	9	0	9	24	1	25	14	0	14
	7	3	0	3	12	0	12	9	0	9	2	0	2	5	0	5	2	2	4	17	1	18	0	0	0	4	1	5	8	0	8	2	0	2	2	0	2	7	1	8	9	0	9	27	0	27	7	0	7
	8	6	0	6	3	0	3	3	0	3	3	1	4	2	0	2	2	0	2	10	2	12	7	2	9	5	0	5	6	0	6	5	0	5	3	0	3	11	0	11	7	0	7	37	0	37	7	0	7
	9	5	2	7	2	1	3	0	0	0	4	1	5	0	0	0	4	1	5	7	6	13	3	0	3	1	0	1	4	0	4	3	0	3	4	0	4	3	0	3	7	0	7	35	1	36	8	0	8
	10	3	0	3	7	3	10	5	0	5	1	0	1	2	0	2	6	0	6	22	0	22	2	0	2	7	1	8	11	0	11	2	0	2	2	0	2	4	0	4	9	0	9	30	0	30	6	0	6
	11	3	0	3	6	0	6	4	2	6	5	0	5	3	0	3	1	1	2	2	1	3	1	1	2	4	0	4	14	0	14	1	0	1	1	0	1	7	2	9	8	0	8	20	1	21	12	2	14
	12	4	0	4	6	0	6	2	0	2	3	0	3	7	0	7	0	1	1	8	0	8	0	0	0	3	0	3	8	0	8	4	0	4	4	0	4	7	0	7	8	0	8	36	0	36	6	0	6
	13	2	0	2	11	0	11	1	0	1	1	0	1	1	0	1	0	3	3	15	0	15	1	0	1	4	1	5	7	0	7	4	0	4	2	0	2	13	1	14	11	2	13	41	1	42	10	0	10
	14	5	2	7	9	0	9	4	1	5	4	1	5	2	0	2	0	3	3	10	4	14	1	0	1	2	0	2	13	0	13	2	0	2	1	1	2	4	0	4	6	0	6	21	0	21	6	0	6
	15	0	0	0	1	0	1	8	0	8	4	1	5	0	0	0	4	4	8	10	0	10	5	2	7	6	0	6	6	0	6	6	0	6	2	0	2	3	1	4	7	0	7	19	0	19	7	1	8
	16	8	0	8	1	0	1	2	0	2	3	0	3	8	0	8	1	0	1	37	0	37	7	1	8	8	0	8	15	0	15	6	0	6	1	0	1	3	0	3	6	0	6	29	2	31	10	0	10
	17	5	0	5	18	0	18	3	0	3	4	0	4	1	0	1	11	5	16	27	0	27	2	0	2	0	0	0	7	0	7	1	0	1	3	0	3	4	0	4	14	0	14	31	1	32	15	0	15
	18	1	0	1	2	0	2	3	0	3	0	0	0	6	0	6	4	0	4	9	1	10	2	0	2	4	0	4	8	0	8	6	0	6	3	0	3	6	0	6	5	0	5	40	0	40	14	0	14
	19	1	0	1	1	0	1	2	0	2	5	0	5	2	0	2	4	0	4	5	0	5	4	3	7	8	0	8	4	0	4	6	0	6	5	0	5	2	0	2	9	0	9	23	1	24	10	0	10
	20	4	0	4	3	1	4	1	0	1	4	1	5	3	0	3	2	0	2	4	1	5	5	0	5	4	0	4	3	0	3	6	0	6			0	5	0	5	11	0	11	32	1	33	7	0	7
	Average	3.4	0.45	3.85	6.5	0.35	6.85	3.5	0.35	3.85	3.1	0.25	3.35	3	0.15	3.15	2.55	1.2	3.75	13.15	1.25	14.4	4.55	0.9	5.45	4.45	0.15	4.6	7.65	0.05	7.7	3.3	0	3.3	2.57895	0.0526316	2.5	5.5	0.45	5.95	8.3	0.2	8.5	28.9	0.6	29.5	9.45	0.2	9.65
[truncated: 12 more columns]

## Sheet: Fig1g
Fig 1g
	AAV-Null	AAV-Cre			Halo analysis
p21 cell/brain area	1.46533	7.79464			ID	p21 +ve cells	Scored area (μm2)	Scored area (mm2)		p21 +ve cells/mm2
	0.128767	20.2486			RMG31.3f	541	6.94067e+07	69.4067		7.79464
	1.26279	76.5707			RMG32.2a	1413	6.97824e+07	69.7824		20.2486
	0.396373	58.4799			RMG32.2b	6618	8.64299e+07	86.4299		76.5707
		12.8368			RMG31.3a	5042	8.62176e+07	86.2176		58.4799
		31.3941			RMG31.3b	1144	8.91185e+07	89.1185		12.8368
					RMG31.3c	2204	7.02043e+07	70.2043		31.3941
					RMG28.3a	124	8.46227e+07	84.6227		1.46533
					RMG28.3b	11	8.54255e+07	85.4255		0.128767
					RMG33.2a	82	6.49355e+07	64.9355		1.26279
					RMG33.2b	34	8.57779e+07	85.7779		0.396373

## Sheet: Fig1i
Fig 1i
	AAV-Null	AAV-Cre
	2.71128	6.54355
	1.31831	11.1976
	1.09495	3.9451
	2.18166	6.70145
	0.559426	6.40967
	0.98268	6.70712
		6.61287
		10.5633
		6.34129
Halo analysis
Image Location			Start Time	Analysis Region	Total Cells	Positive Stain 1 Positive Cells	Positive Stain 1 Negative Cells	Positive Stain 1 Weak Positive Cells	Positive Stain 1 Moderate Positive Cells	Positive Stain 1 Strong Positive Cells	% Positive Stain 1 Positive Cells
\\data.beatson.gla.ac.uk\data\R09\Results\Mouse Histology\Scanned slides\Christos' slides\p21 on RALM lung (Null, Cre, veh, Alk5i)\RMG58.1d, AAV-Null high, d4, p21, lung.svs	RMG58.1d, AAV-Null high, d4, p21, lung.svs	p21 for RALM lungs (Null, Cre, Vehicle, Alk5i)	2021-04-10 16:23:10	Layer 1	236789	6420	230369	5409	770	241	2.71128
\\data.beatson.gla.ac.uk\data\R09\Results\Mouse Histology\Scanned slides\Christos' slides\p21 on RALM lung (Null, Cre, veh, Alk5i)\RMG32.2b, AAV-Cre high, d4, p21, lung.svs	RMG32.2b, AAV-Cre high, d4, p21, lung.svs	p21 for RALM lungs (Null, Cre, Vehicle, Alk5i)	2021-04-10 16:28:22	Layer 1	174854	11088	163766	8343	2499	246	6.34129
\\data.beatson.gla.ac.uk\data\R09\Results\Mouse Histology\Scanned slides\Christos' slides\p21 on RALM lung (Null, Cre, veh, Alk5i)\RMG33.2a, AAV-Null high, d4, p21, lung.svs	RMG33.2a, AAV-Null high, d4, p21, lung.svs	p21 for RALM lungs (Null, Cre, Vehicle, Alk5i)	2021-04-10 16:29:17	Layer 1	147917	1950	145967	1553	288	109	1.31831
\\data.beatson.gla.ac.uk\data\R09\Results\Mouse Histology\Scanned slides\Christos' slides\p21 on RALM lung (Null, Cre, veh, Alk5i)\RMG33.2b, AAV-Null high, d4, p21, lung.svs	RMG33.2b, AAV-Null high, d4, p21, lung.svs	p21 for RALM lungs (Null, Cre, Vehicle, Alk5i)	2021-04-10 16:30:12	Layer 1	177359	1942	175417	1644	223	75	1.09495
\\data.beatson.gla.ac.uk\data\R09\Results\Mouse Histology\Scanned slides\Christos' slides\p21 on RALM lung (Null, Cre, veh, Alk5i)\RMG54.2a, AAV-Cre high, d4, p21, lung.svs	RMG54.2a, AAV-Cre high, d4, p21, lung.svs	p21 for RALM lungs (Null, Cre, Vehicle, Alk5i)	2021-04-10 16:37:31	Layer 1	269762	17652	252110	14701	2697	254	6.54355
\\data.beatson.gla.ac.uk\data\R09\Results\Mouse Histology\Scanned slides\Christos' slides\p21 on RALM lung (Null, Cre, veh, Alk5i)\RMG54.2c, AAV-Cre high, d4, p21, lung.svs	RMG54.2c, AAV-Cre high, d4, p21, lung.svs	p21 for RALM lungs (Null, Cre, Vehicle, Alk5i)	2021-04-10 16:38:49	Layer 1	198953	22278	176675	18673	3376	229	11.1976
\\data.beatson.gla.ac.uk\data\R09\Results\Mouse Histology\Scanned slides\Christos' slides\p21 on RALM lung (Null, Cre, veh, Alk5i)\RMG55.2a, AAV-Cre high, d4, p21, lung.svs	RMG55.2a, AAV-Cre high, d4, p21, lung.svs	p21 for RALM lungs (Null, Cre, Vehicle, Alk5i)	2021-04-10 16:41:55	Layer 1	209627	8270	201357	7206	936	128	3.9451
\\data.beatson.gla.ac.uk\data\R09\Results\Mouse Histology\Scanned slides\Christos' slides\p21 on RALM lung (Null, Cre, veh, Alk5i)\RMG58.1b, AAV-Null high, d4, p21, lung.svs	RMG58.1b, AAV-Null high, d4, p21, lung.svs	p21 for RALM lungs (Null, Cre, Vehicle, Alk5i)	2021-04-10 16:42:55	Layer 1	285516	6229	279287	5508	555	166	2.18166
\\data.beatson.gla.ac.uk\data\R09\Results\Mouse Histology\Scanned slides\Christos' slides\p21 on RALM lung (Null, Cre, veh, Alk5i)\RMG28.3a, AAV-Null high, d4, p21, lung.svs	RMG28.3a, AAV-Null high, d4, p21, lung.svs	p21 for RALM lungs (Null, Cre, Vehicle, Alk5i)	2021-04-10 16:44:17	Layer 1	232381	1300	231081	1005	209	86	0.559426
\\data.beatson.gla.ac.uk\data\R09\Results\Mouse Histology\Scanned slides\Christos' slides\p21 on RALM lung (Null, Cre, veh, Alk5i)\RMG28.3b, AAV-Null high, d4, p21, lung.svs	RMG28.3b, AAV-Null high, d4, p21, lung.svs	p21 for RALM lungs (Null, Cre, Vehicle, Alk5i)	2021-04-10 16:45:21	Layer 1	229678	2257	227421	1812	334	111	0.98268
\\data.beatson.gla.ac.uk\data\R09\Results\Mouse Histology\Scanned slides\Christos' slides\p21 on RALM lung (Null, Cre, veh, Alk5i)\RMG31.3a, AAV-Cre high, d4, p21, lung.svs	RMG31.3a, AAV-Cre high, d4, p21, lung.svs	p21 for RALM lungs (Null, Cre, Vehicle, Alk5i)	2021-04-10 16:48:14	Layer 1	188586	12638	175948	10689	1812	137	6.70145
\\data.beatson.gla.ac.uk\data\R09\Results\Mouse Histology\Scanned slides\Christos' slides\p21 on RALM lung (Null, Cre, veh, Alk5i)\RMG31.3b, AAV-Cre high, d4, p21, lung.svs	RMG31.3b, AAV-Cre high, d4, p21, lung.svs	p21 for RALM lungs (Null, Cre, Vehicle, Alk5i)	2021-04-10 16:49:09	Layer 1	105294	6749	98545	5547	1096	106	6.40967
\\data.beatson.gla.ac.uk\data\R09\Results\Mouse Histology\Scanned slides\Christos' slides\p21 on RALM lung (Null, Cre, veh, Alk5i)\RMG31.3c, AAV-Cre high, d4, p21, lung.svs	RMG31.3c, AAV-Cre high, d4, p21, lung.svs	p21 for RALM lungs (Null, Cre, Vehicle, Alk5i)	2021-04-10 16:49:48	Layer 1	157236	10546	146690	9549	915	82	6.70712
\\data.beatson.gla.ac.uk\data\R09\Results\Mouse Histology\Scanned slides\Christos' slides\p21 on RALM lung (Null, Cre, veh, Alk5i)\RMG31.3f, AAV-Cre high, d4, p21, lung.svs	RMG31.3f, AAV-Cre high, d4, p21, lung.svs	p21 for RALM lungs (Null, Cre, Vehicle, Alk5i)	2021-04-10 16:50:25	Layer 1	125165	8277	116888	6851	1280	146	6.61287
\\data.beatson.gla.ac.uk\data\R09\Results\Mouse Histology\Scanned slides\Christos' slides\p21 on RALM lung (Null, Cre, veh, Alk5i)\RMG32.2a, AAV-Cre high, d4, p21, lung.svs	RMG32.2a, AAV-Cre high, d4, p21, lung.svs	p21 for RALM lungs (Null, Cre, Vehicle, Alk5i)	2021-04-10 16:51:04	Layer 1	189316	19998	169318	16395	3301	302	10.5633

## Sheet: Fig1k
Fig 1k
	KRas -ve	KRas +ve
	0.899683	5.33839
	8.10988	12.7834
	2.08395	30.941
	1.22502	4.0428
	5.28399	16.3879
	0.612489	15.3795
	0.611467	9.53766
	0.756905	10.2614
		22.4341
		2.74733
		8.66224
Halo analysis
Image Location	Image Tag	Algorithm Name	Start Time	Analysis Region	Total Cells	Positive Stain 1 Positive Cells	Positive Stain 1 Negative Cells	Positive Stain 1 Weak Positive Cells	Positive Stain 1 Moderate Positive Cells	Positive Stain 1 Strong Positive Cells	% Positive Stain 1 Positive Cells
\\data.beatson.gla.ac.uk\data\R09\Results\Mouse Histology\Scanned slides\Christos' slides\IKT\18-01-21\IDA8.2c, p21, liver.svs	IDA8.2c, p21, liver.svs	Liver p21 cell quanti for IKT	6/30/2021 9:04:02 AM	Layer 1	372415	2281	370134	2103	142	36	0.612489
\\data.beatson.gla.ac.uk\data\R09\Results\Mouse Histology\Scanned slides\Christos' slides\IKT\18-01-21\IDA8.2d, p21, liver.svs	IDA8.2d, p21, liver.svs	Liver p21 cell quanti for IKT	6/30/2021 9:07:40 AM	Layer 1	313672	1918	311754	1726	150	42	0.611467
\\data.beatson.gla.ac.uk\data\R09\Results\Mouse Histology\Scanned slides\Christos' slides\IKT\18-01-21\IDA8.2g, p21, liver.svs	IDA8.2g, p21, liver.svs	Liver p21 cell quanti for IKT	6/30/2021 9:10:51 AM	Layer 1	327421	17479	309942	16051	1081	347	5.33839
\\data.beatson.gla.ac.uk\data\R09\Results\Mouse Histology\Scanned slides\Christos' slides\IKT\18-01-21\IDA8.2h, p21, liver.svs	IDA8.2h, p21, liver.svs	Liver p21 cell quanti for IKT	6/30/2021 9:13:42 AM	Layer 1	336766	2549	334217	2436	97	16	0.756905
\\data.beatson.gla.ac.uk\data\R09\Results\Mouse Histology\Scanned slides\Christos' slides\IKT\18-01-21\IDA13.5b, p21, liver.svs	IDA13.5b, p21, liver.svs	Liver p21 cell quanti for IKT	6/30/2021 9:16:34 AM	Layer 1	303956	38856	265100	38237	417	202	12.7834
\\data.beatson.gla.ac.uk\data\R09\Results\Mouse Histology\Scanned slides\Christos' slides\IKT\18-01-21\IDA13.5c, p21, liver.svs	IDA13.5c, p21, liver.svs	Liver p21 cell quanti for IKT	6/30/2021 9:19:18 AM	Layer 1	293795	90903	202892	86195	3043	1665	30.941
\\data.beatson.gla.ac.uk\data\R09\Results\Mouse Histology\Scanned slides\Christos' slides\IKT\18-01-21\IDA18.1c, p21, liver.svs	IDA18.1c, p21, liver.svs	Liver p21 cell quanti for IKT	6/30/2021 9:21:49 AM	Layer 1	229519	9279	220240	8976	205	98	4.0428
\\data.beatson.gla.ac.uk\data\R09\Results\Mouse Histology\Scanned slides\Christos' slides\IKT\18-01-21\IDA19.1c, p21, liver.svs	IDA19.1c, p21, liver.svs	Liver p21 cell quanti for IKT	6/30/2021 9:23:45 AM	Layer 1	298459	48911	249548	47516	1020	375	16.3878
\\data.beatson.gla.ac.uk\data\R09\Results\Mouse Histology\Scanned slides\Christos' slides\IKT\18-01-21\IDA4.4b, p21, liver.svs	IDA4.4b, p21, liver.svs	Liver p21 cell quanti for IKT	6/30/2021 9:26:06 AM	Layer 1	182054	27999	154055	26686	1021	292	15.3795
\\data.beatson.gla.ac.uk\data\R09\Results\Mouse Histology\Scanned slides\Christos' slides\IKT\18-01-21\IDA4.4c, p21, liver.svs	IDA4.4c, p21, liver.svs	Liver p21 cell quanti for IKT	6/30/2021 9:27:54 AM	Layer 1	162671	15515	147156	15069	346	100	9.53766
\\data.beatson.gla.ac.uk\data\R09\Results\Mouse Histology\Scanned slides\Christos' slides\IKT\18-01-21\IDA5.2a, p21, liver.svs	IDA5.2a, p21, liver.svs	Liver p21 cell quanti for IKT	6/30/2021 9:29:37 AM	Layer 1	253000	20518	232482	20402	86	30	8.10988
\\data.beatson.gla.ac.uk\data\R09\Results\Mouse Histology\Scanned slides\Christos' slides\IKT\18-01-21\IDA5.2b, p21, liver.svs	IDA5.2b, p21, liver.svs	Liver p21 cell quanti for IKT	6/30/2021 9:32:29 AM	Layer 1	240889	5020	235869	4566	341	113	2.08395
\\data.beatson.gla.ac.uk\data\R09\Results\Mouse Histology\Scanned slides\Christos' slides\IKT\18-01-21\IDA5.2c, p21, liver.svs	IDA5.2c, p21, liver.svs	Liver p21 cell quanti for IKT	6/30/2021 9:35:12 AM	Layer 1	196813	2411	194402	2258	124	29	1.22502
\\data.beatson.gla.ac.uk\data\R09\Results\Mouse Histology\Scanned slides\Christos' slides\IKT\18-01-21\IDA6.1b, p21, liver.svs	IDA6.1b, p21, liver.svs	Liver p21 cell quanti for IKT	6/30/2021 9:37:40 AM	Layer 1	220061	11628	208433	11447	140	41	5.28399
\\data.beatson.gla.ac.uk\data\R09\Results\Mouse Histology\Scanned slides\Christos' slides\IKT\18-01-21\IDA6.1e, p21, liver.svs	IDA6.1e, p21, liver.svs	Liver p21 cell quanti for IKT	6/30/2021 9:40:16 AM	Layer 1	142554	14628	127926	13910	540	178	10.2614
\\data.beatson.gla.ac.uk\data\R09\Results\Mouse Histology\Scanned slides\Christos' slides\IKT\18-01-21\IDA6.1f, p21, liver.svs	IDA6.1f, p21, liver.svs	Liver p21 cell quanti for IKT	6/30/2021 9:41:36 AM	Layer 1	223887	50227	173660	46948	2448	831	22.4341
\\data.beatson.gla.ac.uk\data\R09\Results\Mouse Histology\Scanned slides\Christos' slides\IKT\18-01-21\IDA8.2a, p21, liver.svs	IDA8.2a, p21, liver.svs	Liver p21 cell quanti for IKT	6/30/2021 9:43:55 AM	Layer 1	356929	9806	347123	8747	737	322	2.74733
\\data.beatson.gla.ac.uk\data\R09\Results\Mouse Histology\Scanned slides\Christos' slides\IKT\18-01-21\IDA3.4b, p21, liver.svs	IDA3.4b, p21, liver.svs	Liver p21 cell quanti for IKT	6/30/2021 9:47:45 AM	Layer 1	213075	1917	211158	1854	55	8	0.899683
\\data.beatson.gla.ac.uk\data\R09\Results\Mouse Histology\Scanned slides\Christos' slides\IKT\18-01-21\IDA3.4c, p21, liver.svs	IDA3.4c, p21, liver.svs	Liver p21 cell quanti for IKT	6/30/2021 9:50:09 AM	Layer 1	166181	14395	151786	14027	288	80	8.66224

## Sheet: Fig1m
Fig 1m
Summary
-	+
4.7	5.65
3.4	10.25
6.5	4.45
2.4	7.65
3.1	11.2
3.1	3.6
3	8.3
5.35	28.9
6.5	6
3.4	6.75
3.5	13.15
3.3	4.55
2.58	5.5
2.55	13.75
	2.75
	9.45
Field No	IDA3.4a tubular	IDA3.4a glomerular	IDA3.4a total	IDA3.4b tubular	IDA3.4b glomerular	IDA3.4b total	IDA3.4c tubular	IDA3.4c glomerular	IDA3.4c total	IDA4.4a tubular	IDA4.4a glomerular	IDA4.4a total	IDA4.4b tubular	IDA4.4b glomerular	IDA4.4b total	IDA4.4c tubular	IDA4.4c glomerular	IDA4.4c total	IDA4.4d tubular	IDA4.4d glomerular	IDA4.4d total	IDA4.4e tubular	IDA4.4e glomerular	IDA4.4e total	IDA5.2a tubular	IDA5.2a glomerular	IDA5.2a total	IDA5.2b tubular	IDA5.2b glomerular	IDA5.2b total	RMG5.2c tubular	RMG5.2c glomerular	RMG5.2c total	RMG5.2d tubular	RMG5.2d glomerular	RMG5.2d total	RMG6.1a tubular	RMG6.1a glomerular	RMG6.1a total	RMG6.1b tubular	RMG6.1b glomerular	RMG6.1b total	RMG6.1c tubular	RMG6.1c glomerular	RMG6.1c total	RMG6.1d tubular	RMG6.1d glomerular	RMG6.1d total	RMG6.1e tubular
1	8	0	8	1	0	1	17	3	20	1	0	1	11	0	11	7	2	9	11	2	13	7	0	7	7	1	8	2	0	2	6	2	8	13	0	13	6	0	6	2	0	2	7	0	7	3	1	4	7
2	8	0	8	2	0	2	7	1	8	2	0	2	3	4	7	6	0	6	5	0	5	0	0	0	2	0	2	5	0	5	3	1	4	2	0	2	9	3	12	1	0	1	1	0	1	3	0	3	22
3	1	0	1	3	0	3	3	0	3	3	0	3	7	1	8	5	0	5	10	0	10	0	0	0	6	0	6	13	1	14	2	0	2	9	0	9	0	1	1	1	0	1	3	1	4	1	1	2	22
4	8	0	8	2	0	2	9	0	9	7	0	7	10	1	11	3	1	4	2	0	2	1	0	1	4	0	4	8	1	9	5	2	7	15	2	17	1	0	1	7	0	7	3	1	4	2	2	4	9
5	9	0	9	3	1	4	11	0	11	1	2	3	4	0	4	9	0	9	4	0	4	6	0	6	4	0	4	4	0	4	2	0	2	8	0	8	1	0	1	7	0	7	1	1	2	0	0	0	6
6	1	0	1	3	0	3	7	0	7	4	0	4	5	0	5	6	0	6	8	0	8	4	0	4	7	0	7	2	0	2	0	0	0	1	0	1	6	0	6	1	0	1	3	0	3	1	0	1	14
7	5	0	5	1	0	1	18	2	20	8	0	8	3	0	3	4	0	4	3	1	4	4	0	4	3	0	3	6	0	6	3	0	3	12	0	12	9	0	9	2	0	2	5	0	5	2	2	4	17
8	4	0	4	0	0	0	13	0	13	5	0	5	1	0	1	10	2	12	5	0	5	6	0	6	3	0	3	7	0	7	6	0	6	3	0	3	3	0	3	3	1	4	2	0	2	2	0	2	10
9	5	0	5	6	0	6	12	2	14	2	0	2	2	0	2	12	0	12	7	0	7	4	0	4	2	0	2	8	0	8	5	2	7	2	1	3	0	0	0	4	1	5	0	0	0	4	1	5	7
10	10	0	10	1	0	1	10	0	10	11	0	11	2	0	2	12	0	12	5	0	5	8	0	8	1	0	1	2	0	2	3	0	3	7	3	10	5	0	5	1	0	1	2	0	2	6	0	6	22
11	5	0	5	10	0	10	12	1	13	1	0	1	9	2	11	6	0	6	6	0	6	4	1	5	4	0	4	3	0	3	3	0	3	6	0	6	4	2	6	5	0	5	3	0	3	1	1	2	2
12	5	0	5	3	0	3	7	0	7	3	0	3	2	0	2	7	0	7	3	0	3	2	0	2	1	1	2	6	4	10	4	0	4	6	0	6	2	0	2	3	0	3	7	0	7	0	1	1	8
13	4	0	4	2	0	2	12	0	12	15	0	15	12	0	12	8	0	8	13	1	14	2	0	2	2	0	2	6	0	6	2	0	2	11	0	11	1	0	1	1	0	1	1	0	1	0	3	3	15
14	12	0	12	3	0	3	11	3	14	6	0	6	5	0	5	9	1	10	9	0	9	1	0	1	2	0	2	2	0	2	5	2	7	9	0	9	4	1	5	4	1	5	2	0	2	0	3	3	10
15	7	0	7	0	0	0	13	0	13	3	0	3	6	0	6	6	2	8	9	0	9	1	1	2	2	0	2	2	0	2	0	0	0	1	0	1	8	0	8	4	1	5	0	0	0	4	4	8	10
16	0	0	0	0	0	0	3	2	5	1	1	2	3	0	3	1	0	1	5	0	5	2	0	2	5	0	5	3	0	3	8	0	8	1	0	1	2	0	2	3	0	3	8	0	8	1	0	1	37
17	6	0	6	4	0	4	3	0	3	5	0	5	15	0	15	7	0	7	9	0	9	4	0	4	3	0	3	5	0	5	5	0	5	18	0	18	3	0	3	4	0	4	1	0	1	11	5	16	27
18	3	0	3	2	0	2	17	0	17	13	0	13	2	0	2	1	0	1	7	0	7	0	0	0	0	0	0	5	0	5	1	0	1	2	0	2	3	0	3	0	0	0	6	0	6	4	0	4	9
19	11	0	11	1	0	1	6	0	6	14	0	14	8	0	8	5	0	5	3	0	3	7	0	7	0	0	0	4	0	4	1	0	1	1	0	1	2	0	2	5	0	5	2	0	2	4	0	4	5
20	1	0	1	1	1	2	14	1	15	2	0	2	10	0	10	11	1	12	6	0	6	5	2	7	4	1	5	1	0	1	4	0	4	3	1	4	1	0	1	4	1	5	3	0	3	2	0	2	4
Average	5.65	0	5.65	2.4	0.1	2.5	10.25	0.75	11	5.35	0.15	5.5	6	0.4	6.4	6.75	0.45	7.2	6.5	0.2	6.7	3.4	0.2	3.6	3.1	0.15	3.25	4.7	0.3	5	3.4	0.45	3.85	6.5	0.35	6.85	3.5	0.35	3.85	3.1	0.25	3.35	3	0.15	3.15	2.55	1.2	3.75	13.15
[truncated: 41 more columns]

## Sheet: Fig1n
Fig 1n
AAV-Null	AAV-Cre													1	RMG58.1b		Cystatin C on RALM plasma 040621														Sample ID	Conc. (Average) - pg/ml	Conc. (Average) - ng/ml
553.8	553.8													2	RMG58.1d															AAV-Null	RMG58.1b	553800	553.8
514.9	725.3													3	RMG76.3a											a	0.02512				RMG58.1d	514900	514.9
575.5	769.5													4	RMG76.3b											b	1.094				RMG76.3a	575500	575.5
579.6	542.7													5	RMG78.1d											c	8190				RMG76.3b	579600	579.6
565.8	734.2													6	RMG78.1e											d	3.568				RMG78.1b	565800	565.8
466.2	505.7													7	RMG26.1b											MSE	0.000162				RMG78.1c	466200	466.2
588.9	572.9													8	RMG28.3b											R²	0.9995				RMG26.1b	588900	588.9
500.3	558.7													9	RMG60.1a											SS	0.002268				RMG28.3b	500300	500.3
586.1	983.3													10	RMG55.1b											SYX	0.01506				RMG60.1a	586100	586.1
	766.7													11	RMG55.5a															AAV-Cre	RMG55.1b	553800	553.8
														12	RMG61.2a																RMG55.5a	725300	725.3
Megallan sheet														13	RMG61.2b																RMG61.2a	769500	769.5
<>	1	2	3	4	5	6	7	8	9	10	11	12		14	RMG61.2c																RMG61.2b	542700	542.7
A	0.002	0	0.057	0.099	0.191	0.348	0.647	1.166	1.788	0.289	0.002	0.007		15	RMG65.1b																RMG61.2c	734200	734.2
B	0.002	-0.001	0.056	0.102	0.192	0.35	0.633	1.116	1.756	-0.004	0	0.003		16	RMG68.2a																RMG65.1b	505700	505.7
C	0.852	0.855	0.803	0.805	0.871	0.89	0.867	0.904	1.297	1.331	1.123	1.077		17	RMG68.2d																RMG68.2a	572900	572.9
D	0.89	0.904	0.797	0.773	0.905	0.882	0.845	0.862	1.008	1.101	1.079	1.127		18	RMG78.1b																RMG68.2d	558700	558.7
E	0.831	0.848	1.06	1.07	0.812	0.772	0.847	0.907	0.834	0.885	0.883	0.854		19	RMG78.1c																RMG78.1d	983300	983.3
F	0.728	0.752	0.837	0.843	0.773	0.789	0.804	0.771	0.926	0.921	0.742	0.724		20	RMG61.1a																RMG78.1e	766700	766.7
G	0.76	0.803	0.744	0.771	0.894	0.933	0.803	0.81	0.714	0.724	0.657	0.63		21	RMG79.2d															AAV-Cre + Vehicle	RMG61.1a	543100	543.1
H	0.461	0.471	0.578	0.573	0.605	0.638	0.658	0.703	-0.001	-0.001	-0.003	-0.003		22	RMG79.2e																RMG79.2d	497200	497.2
														23	RMG79.2f			Calibrator	Conc.	Wells	Raw (Corrected)	SEM	Backfit	Recovery %							RMG79.2e	502200	502.2
														24	RMG80.1a			Standard1	125	A3	0.0575	0.0005	112.8	90.27							RMG79.2f	610800	610.8
														25	RMG36.2c					B3	0.0565		109.6	87.7							RMG80.1a	461000	461
														26	RMG60.2d			Standard2	250	A4	0.0995	0.0015	244.1	97.63							RMG36.2c	497700	497.7
														27	RMG55.3b					B4	0.103		253.2	101.3							RMG60.2d	479400	479.4
														28	RMG54.3a			Standard3	500	A5	0.192	0.0005	522.3	104.5						AAV-Cre + Alk5i	RMG55.3b	602600	602.6	FEMALE (accidentaly included)
														29	RMG79.2a					B5	0.193		525.3	105.1							RMG54.3a	516800	516.8
														30	RMG79.2b			Standard4	1000	A6	0.349	0.001	1002	100.2							RMG79.2a	450600	450.6
														31	RMG79.2c					B6	0.351		1008	100.8							RMG79.2b	396000	396
														32	RMG80.1b			Standard5	2000	A7	0.648	0.007	1992	99.62							RMG79.2c	275500	275.5
														33	RMG80.1c					B7	0.634		1943	97.15							RMG80.1b	348600	348.6
														34	RMG35.2b			Standard6	4000	A8	1.17	0.025	4149	103.7							RMG80.1c	380600	380.6
																				B8	1.12		3908	97.7							RMG35.2b	422600	422.6
																		Standard7	8000	A9	1.79	0.016	8123	101.5
																				B9	1.76		7859	98.23
																															Cystatin C (ng/ml)	Renal p21 (+ve cells/FOV)
																		Sample	Dilution	Wells	Raw	Background Corrected	Conc.	Conc. (Average)	%CV	SD	SEM			RMG55.1b	553.8	69.85
																		Control		A10	0.289	0.29	819.4	819.4	-	-	0			RMG55.5a	725.3	16.95
																		RMG58.1b	200	C1	0.852	0.854	552600	553800	0.305	1690	1200			RMG61.2a	769.5	72.3
																				C2	0.855		555000							RMG61.2b	542.7	22.95
																		RMG58.1d	200	C3	0.803	0.805	514100	514900	0.213	1100	774			RMG61.2c	734.2	54.35
																				C4	0.805		515600							RMG65.1b	505.7	7.45
																		RMG76.3a	200	C5	0.871	0.881	567800	575500	1.89	10900	7700			RMG68.2a	572.9	13
																				C6	0.89		583200							RMG68.2d	558.7	103.4
																		RMG76.3b	200	C7	0.867	0.886	564600	579600	3.67	21300	15000			RMG78.1d	983.3	5.95
																				C8	0.904		594700							RMG78.1e	766.7
																		RMG78.1d	200	C9	1.3	1.31	964700	983300	2.68	26400	18600
																				C10	1.33		1002000
																		RMG78.1e	200	C11	1.12	1.1	788200	766700	3.97	30400	21500
																				C12	1.08		745200
																		RMG26.1b	200	D1	0.89	0.898	583200	588900	1.38	8110	5730
																				D2	0.904		594700
																		RMG28.3b	200	D3	0.797	0.786	509500	500300	2.6	13000	9190
																				D4	0.773		491100
																		RMG60.1a	200	D5	0.905	0.894	595500	586100	2.27	13300	9400
																				D6	0.882		576700
																		RMG55.1b	200	D7	0.845	0.854	547000	553800	1.73	9590	6780
																				D8	0.862		560600
																		RMG55.5a	200	D9	1.01	1.06	683100	725300	8.23	59700	42200
																				D10	1.1		767500
																		RMG61.2a	200	D11	1.08	1.1	747000	769500	4.14	31800	22500
																				D12	1.13		792000
																		RMG61.2b	200	E1	0.831	0.84	535900	542700	1.75	9510	6720
																				E2	0.848		549400
																		RMG61.2c	200	E3	1.06	1.07	729600	734200	0.88	6460	4570
																				E4	1.07		738800
																		RMG65.1b	200	E5	0.812	0.793	521100	505700	4.3	21800	15400
																				E6	0.772		490300
																		RMG68.2a	200	E7	0.847	0.878	548600	572900	5.99	34300	24300
																				E8	0.907		597100
																		RMG68.2d	200	E9	0.834	0.86	538300	558700	5.17	28900	20400
																				E10	0.885		579100
																		RMG78.1b	200	E11	0.883	0.869	577500	565800	2.92	16500	11700
																				E12	0.854		554200
																		RMG78.1c	200	F1	0.728	0.74	457300	466200	2.72	12700	8960
																				F2	0.752		475200
																		RMG61.1a	200	F3	0.837	0.84	540700	543100	0.618	3360	2370
																				F4	0.843		545400
																		RMG79.2d	200	F5	0.773	0.782	491100	497200	1.74	8650	6110
																				F6	0.789		503300
																		RMG79.2e	200	F7	0.804	0.788	514900	502200	3.56	17900	12700
																				F8	0.771		489600
																		RMG79.2f	200	F9	0.926	0.924	612900	610800	0.482	2940	2080
																				F10	0.921		608700
																		RMG80.1a	200	F11	0.742	0.733	467700	461000	2.05	9470	6690
																				F12	0.724		454300
																		RMG36.2c	200	G1	0.76	0.782	481200	497700	4.67	23200	16400
																				G2	0.803		514100
																		RMG60.2d	200	G3	0.744	0.758	469200	479400	3	14400	10200
																				G4	0.771		489600
																		RMG55.3b	200	G5	0.894	0.914	586500	602600	3.79	22800	16100
																				G6	0.933		618700
																		RMG54.3a	200	G7	0.803	0.807	514100	516800	0.743	3840	2710
																				G8	0.81		519500
																		RMG79.2a	200	G9	0.714	0.719	446900	450600	1.16	5220	3690
																				G10	0.724		454300
																		RMG79.2b	200	G11	0.657	0.644	405600	396000	3.42	13500	9570
																				G12	0.63		386500
																		RMG79.2c	200	H1	0.461	0.467	272200	275500	1.67	4610	3260
																				H2	0.471		278700
																		RMG80.1b	200	H3	0.578	0.576	350300	348600	0.695	2420	1710
																				H4	0.573		346900
																		RMG80.1c	200	H5	0.605	0.622	369000	380600	4.3	16400	11600
																				H6	0.638		392100
																		RMG35.2b	200	H7	0.658	0.681	406300	422600	5.44	23000	16300
																				H8	0.703		438900
																		Blank		A2	0	0	< Curve	-	-	-	-
																				B2	-0.001		< Curve

## Sheet: Fig 1o
Fig 1o
Summary by group over time
Alaninie
Days post AAV-Cre
-2	2.87637e+08	225150346	2.85198e+08
-1	3.26979e+08	2.06223e+08	3.32892e+08	8.8416e+07	2.44397e+08
0	3.62458e+08	3.04748e+08	2.84554e+08
3	3.71365e+08	2.27627e+08	4.79463e+08	3.53651e+08	3.31516e+08	2.00835e+08
4	6.15736e+08	4.97436e+08	3.92961e+08	4.60378e+08
Threonine
-2	3.71346e+08	2.07993e+08	3.7605e+08
-1	3.98012e+08	3.26524e+08	3.94261e+08	1.50287e+08	3.03667e+08
0	360210987	3.48705e+08	3.53933e+08
3	5.75096e+08	2.97029e+08	6.11321e+08	2.55007e+08	3.58797e+08	2.35325e+08
4	1776221617	5.10494e+08	5.85975e+08	5.93337e+08
	Alanine	threonine
Blank_Water	418941	261182
CK_01_RMG68_1e_DAY_m1_urine	2.06642e+08	3.26785e+08
CK_02_RMG68_1e_DAY_0_urine	3.05167e+08	3.48966e+08			Med. High: AAV-Cre and AAV-Cre 1 month later	CK_07_RMG55_4a_DAY_0_urine
CK_03_RMG68_1e_DAY_3_urine	2.28046e+08	2.9729e+08				CK_08_RMG55_4a_DAY_1_urine
CK_04_RMG68_1b_DAY_m1_urine	3.27398e+08	3.98273e+08				CK_09_RMG55_4a_DAY_4_urine
CK_05_RMG68_1b_DAY_0_urine	3.62877e+08	3.60472e+08				CK_10_RMG55_4a_DAY_5_urine
CK_06_RMG68_1b_DAY_3_urine	3.71784e+08	5.75357e+08				CK_11_RMG55_4a_DAY_7_urine
CK_07_RMG55_4a_DAY_0_urine	3.67096e+08	4.68279e+08
CK_08_RMG55_4a_DAY_1_urine	2.30937e+08	3.0192e+08				CK_17_RMG56_1a_DAY_0_urine
CK_09_RMG55_4a_DAY_4_urine	2.8282e+08	3.4269e+08				CK_18_RMG56_1a_DAY_4_urine
CK_10_RMG55_4a_DAY_5_urine	3.2593e+08	3.69077e+08				CK_19_RMG56_1a_DAY_5_urine
CK_11_RMG55_4a_DAY_7_urine	2.25078e+08	3.02363e+08				CK_20_RMG56_1a_DAY_7_urine
CK_12_RMG55_4b_DAY_0_urine	3.21329e+08	3.78319e+08
CK_13_RMG55_4b_DAY_1_urine	4.22863e+08	4.35751e+08				CK_21_RMG60_3a_DAY_0_urine
CK_14_RMG55_4b_DAY_4_urine	2.95616e+08	2.84515e+08				CK_22_RMG60_3a_DAY_1_urine
CK_15_RMG55_4b_DAY_5_urine	2.96786e+08	2.65517e+08				CK_23_RMG60_3a_DAY_4_urine
CK_16_RMG55_4b_DAY_7_urine	3.78785e+08	4.15322e+08				CK_24_RMG60_3a_DAY_5_urine
CK_17_RMG56_1a_DAY_0_urine	2.76385e+08	4.05236e+08				CK_37_RMG60_3a_DAY_7_urine
CK_18_RMG56_1a_DAY_4_urine	2.8201e+08	2.85094e+08
CK_19_RMG56_1a_DAY_5_urine	1.38125e+08	2.6022e+08				CK_25_RMG60_3b_DAY_0_urine
CK_20_RMG56_1a_DAY_7_urine	2.46831e+08	3.1035e+08				CK_26_RMG60_3b_DAY_1_urine
CK_21_RMG60_3a_DAY_0_urine	2.09088e+08	3.21398e+08
CK_22_RMG60_3a_DAY_1_urine	2.73861e+08	3.04132e+08			Med. High: AAV-Ctrl and AAV-Cre 1 month later	CK_12_RMG55_4b_DAY_0_urine
CK_23_RMG60_3a_DAY_4_urine	1.85249e+08	2.45168e+08				CK_13_RMG55_4b_DAY_1_urine
CK_24_RMG60_3a_DAY_5_urine	3.22528e+08	4.30366e+08				CK_14_RMG55_4b_DAY_4_urine
CK_25_RMG60_3b_DAY_0_urine	2.19172e+08	2.55426e+08				CK_15_RMG55_4b_DAY_5_urine
CK_26_RMG60_3b_DAY_1_urine	3.58028e+08	2.36084e+08				CK_16_RMG55_4b_DAY_7_urine
CK_27_RMG67_1a_DAY_0_urine	2.87163e+08	4.50684e+08
CK_28_RMG67_1a_DAY_1_urine	3.45375e+08	4.78482e+08				CK_27_RMG67_1a_DAY_0_urine
CK_29_RMG67_1a_DAY_4_urine	2.4615e+08	2.89651e+08				CK_28_RMG67_1a_DAY_1_urine
CK_30_RMG67_1a_DAY_5_urine	2.82014e+08	3.60184e+08				CK_29_RMG67_1a_DAY_4_urine
CK_31_RMG67_1a_DAY_7_urine	3.53107e+08	4.30482e+08				CK_30_RMG67_1a_DAY_5_urine
CK_32_RMG67_1b_DAY_0_urine	3.97934e+08	4.67815e+08				CK_31_RMG67_1a_DAY_7_urine
CK_33_RMG67_1b_DAY_1_urine	3.92165e+08	4.95707e+08
CK_34_RMG67_1b_DAY_4_urine	2.1679e+08	2.83222e+08			Med. High: AAV-Ctrl and AAV-Ctrl 1 month later	CK_32_RMG67_1b_DAY_0_urine
CK_35_RMG67_1b_DAY_5_urine	1.2328e+08	2.19561e+08				CK_33_RMG67_1b_DAY_1_urine
CK_36_RMG67_1b_DAY_7_urine	2.38128e+08	2.55229e+08				CK_34_RMG67_1b_DAY_4_urine
CK_37_RMG60_3a_DAY_7_urine	2.99653e+08	3.53948e+08				CK_35_RMG67_1b_DAY_5_urine
CK_38_RMG67_2a_DAY_m2_urine	4.41358e+08	4.42367e+08				CK_36_RMG67_1b_DAY_7_urine
CK_39_RMG67_2b_DAY_m2_urine	4.37816e+08	4.00924e+08
CK_40_RMG67_2c_DAY_m2_urine	4.76086e+08	5.02194e+08
CK_41_RMG67_2d_DAY_m2_urine	4.14362e+08	3.89636e+08
CK_42_RMG67_2a_DAY_m1_urine	2.84619e+08	5.96923e+08			AAV-Cre high (M)	CK_04_RMG68_1b_DAY_m1_urine
CK_43_RMG67_2b_DAY_m1_urine	2.49202e+08	3.70652e+08				CK_05_RMG68_1b_DAY_0_urine
CK_44_RMG67_2c_DAY_m1_urine	2.4879e+08	6.03547e+08				CK_06_RMG68_1b_DAY_3_urine
CK_45_RMG67_2d_DAY_m1_urine	2.45011e+08	3.46021e+08
CK_46_RMG67_2a_DAY_3_urine	2.8643e+08	4.00715e+08				CK_01_RMG68_1e_DAY_m1_urine
CK_47_RMG67_2b_DAY_3_urine	2.08853e+08	2.71862e+08				CK_02_RMG68_1e_DAY_0_urine
CK_48_RMG67_2c_DAY_3_urine	4.32015e+08	6.05946e+08				CK_03_RMG68_1e_DAY_3_urine
CK_49_RMG67_2d_DAY_3_urine	4.55913e+08	5.88133e+08
CK_50_RMG67_2a_DAY_5_urine	3.9749e+08	3.47596e+08				CK_61_RMG61_2a_DAY_m2_urine
CK_51_RMG67_2b_DAY_5_urine	5.3863e+08	2.2777e+09				CK_64_RMG61_2a_DAY_m1_urine
CK_52_RMG67_2c_DAY_5_urine	6.64158e+08	4.3664e+09				CK_67_RMG61_2a_DAY_0_urine
CK_53_RMG67_2d_DAY_5_urine	6.40939e+08	2.01183e+09				CK_74_RMG61_2a_DAY_3_urine
CK_54_RMG67_2a_DAY_6_urine	5.42735e+08	2.27709e+09				CK_70_RMG61_2a_DAY_4_urine
CK_55_RMG67_2b_DAY_6_urine	5.50405e+08	1.74488e+09
CK_56_RMG67_2c_DAY_6_urine	5.41551e+08	2.2132e+09				CK_62_RMG61_2b_DAY_m2_urine
CK_57_RMG67_2d_DAY_6_urine	5.21151e+08	1.6644e+09				CK_65_RMG61_2b_DAY_m1_urine
CK_58_RMG67_2a_DAY_7_urine	4.64147e+08	1.70137e+09				CK_75_RMG61_2b_DAY_3_urine
CK_59_RMG67_2b_DAY_7_urine	3.49044e+08	1.34909e+09				CK_71_RMG61_2b_DAY_4_urine
CK_60_RMG67_2d_DAY_7_urine	4.17315e+08	1.5484e+09
CK_61_RMG61_2a_DAY_m2_urine	2.88056e+08	3.71607e+08				CK_63_RMG61_2c_DAY_m2_urine
CK_62_RMG61_2b_DAY_m2_urine	2.25569e+08	2.08255e+08				CK_66_RMG61_2c_DAY_m1_urine
CK_63_RMG61_2c_DAY_m2_urine	2.85617e+08	3.76311e+08				CK_68_RMG61_2c_DAY_3_urine
CK_64_RMG61_2a_DAY_m1_urine	3.33311e+08	3.94522e+08				CK_72_RMG61_2c_DAY_4_urine
CK_65_RMG61_2b_DAY_m1_urine	8.88349e+07	1.50549e+08
CK_66_RMG61_2c_DAY_m1_urine	2.44816e+08	3.03928e+08				CK_69_RMG55_5a_DAY_3_urine
CK_67_RMG61_2a_DAY_0_urine	2.84972e+08	3.54194e+08				CK_73_RMG55_5a_DAY_4_urine
CK_68_RMG61_2c_DAY_3_urine	3.31935e+08	3.59058e+08
CK_69_RMG55_5a_DAY_3_urine	2.01254e+08	2.35587e+08
CK_70_RMG61_2a_DAY_4_urine	6.16155e+08	1.77648e+09
CK_71_RMG61_2b_DAY_4_urine	4.97855e+08	5.10755e+08			AAV-Cre high (F)	CK_38_RMG67_2a_DAY_m2_urine
CK_72_RMG61_2c_DAY_4_urine	3.9338e+08	5.86236e+08				CK_42_RMG67_2a_DAY_m1_urine
CK_73_RMG55_5a_DAY_4_urine	4.60797e+08	5.93598e+08				CK_46_RMG67_2a_DAY_3_urine
CK_74_RMG61_2a_DAY_3_urine	4.79882e+08	6.11582e+08				CK_50_RMG67_2a_DAY_5_urine
CK_75_RMG61_2b_DAY_3_urine	3.5407e+08	2.55268e+08				CK_54_RMG67_2a_DAY_6_urine
Spool_01	2.66054e+08	3.33686e+08				CK_58_RMG67_2a_DAY_7_urine
Spool_02	2.59093e+08	2.89129e+08
Spool_03	2.80359e+08	3.45782e+08				CK_39_RMG67_2b_DAY_m2_urine
Spool_04	2.90421e+08	3.49338e+08				CK_43_RMG67_2b_DAY_m1_urine
Spool_05	3.05103e+08	3.32141e+08				CK_47_RMG67_2b_DAY_3_urine
Spool_06	2.92407e+08	3.51396e+08				CK_51_RMG67_2b_DAY_5_urine
Spool_07	3.0098e+08	3.65071e+08				CK_55_RMG67_2b_DAY_6_urine
Spool_08	3.3262e+08	3.46854e+08				CK_59_RMG67_2b_DAY_7_urine
Spool_09	3.11048e+08	3.55218e+08
Spool_10	3.07943e+08	3.55043e+08				CK_40_RMG67_2c_DAY_m2_urine
Spool_MS2_NEG	0	0				CK_44_RMG67_2c_DAY_m1_urine
Spool_MS2_POS	3.26175e+08	2.63251e+08				CK_48_RMG67_2c_DAY_3_urine
Standard_A_200608	8.51886e+08	66707.6				CK_52_RMG67_2c_DAY_5_urine
Standard_B_200608	9.91725e+08	761574				CK_56_RMG67_2c_DAY_6_urine
						CK_41_RMG67_2d_DAY_m2_urine
						CK_45_RMG67_2d_DAY_m1_urine
						CK_49_RMG67_2d_DAY_3_urine
						CK_53_RMG67_2d_DAY_5_urine
						CK_57_RMG67_2d_DAY_6_urine
						CK_60_RMG67_2d_DAY_7_urine

## Sheet: Fig1p
Fig 1p
		Control								ΔMdm2
Day -4	1	37.6662	36.4997	17.6665	42.5829	58.2494	46.9162	57.6661		64.166	22.9997	29.6663	39.1662	54.9994	25.2497	40.2496	48.1662	49.6662
Day 4	2	41.9996	29.9163	33.2427	36.333	13.2498	36.2594	33.2497		26.5775	9.33325	9.66658	41.9996	5.16553	0	21.6664	25.7497	14.6665

## Sheet: Fig 1q
Fig 1q
	Mdm2	Control
	Active	Active
stable	2	9
unstable	14	4
Null
CB 10nm	Area
	HPC	RIG	electrode	Layer	Slice	Baseline	15	30	45	60	75	90	105	120	135	150	165	180	195
	5054 BN 26102020	MID	ME1			21.22	34.14	47.95	57.57	56.45	65.9	70.56	74.1	98.55	373.71	357.28	363.14	472.53
Area 15-48	5054 BN 26102020	MID	ME2			6.55	10.32	15.9	20.66	26.17	34.91	32.94	37.54	42.2	42.74	42.88	40.33	40.76
	5052 LN 30102020	MID	ME1					0.438	0.512	1.065	2.04	6.04	3.13	3.26	4.3	4.05	3.22	0.19
	5052 LN 30102020	MID	ME1					0.0677	0.188	0.373	0.412	0.42	8.3	38.2	43.9	74.9	83.8	80.1
	5054 BN 26102020	VG	ME2			0.006	0.012	0.0013	0.0016	0.0019	0.0023	0.0027	0.003	0.0039	0.0051	0.0076	0.009	0.004
	5054 BN 26102020	VG	ME1			0.0008	0.0011	0.0011	0.0015	0.0022	0.0026	0.0032	0.0037	0.0038	0.0052	0.00745	0.0077	0.0103
	5051 2R 16112020	VG	ME2			0.025	0.011	0.01	0.01	0.03	0.03	0.044		0.429	0.06	0.077	0.094	0.124	0.176
Peak Freq.	5051 2R 16112020	VG	ME1			0.39	0.55	0.54	0.055	0.122	0.122	0.199		0.018	0.054	0.102	0.122	0.678	0.762
	5051 2R 16112020	VG	ME2																		1.69	1.68	1.72
Gamma	5051 2R 16112020	Mid	ME2			0.123	0.198	0.032	0.218	0.767	0.14	1.01	0.135	0.239	0.937	1.08	1.176	1.092
	5051 2R 16112020	Mid	ME1			0.0065	0.012	0.19	0.036	0.051	0.075	0.32	0.318	0.436	0.518	0.553	0.61	0.426
	5051 2R 16112020	Mid	ME2																		0.031	0.04	0.055
	5051 2R 16112020	Mid	ME1																		1.35	1.4	1.55
2ND BATCH
	5828 LN 01122020	VG	ME1			0.008	0.0073	0.014	0.015	0.022	0.021	0.025	0.33	0.441	0.43	0.53	0.51	0.637	0.426
	5828 LN 01122020	VG	ME2			0.1	1.01	1.02	0.975	1.08	1.06	1.08	1.47	1.85	1.95	2.31	3.05	1.03	1.05
	5828 NN 011202020	VG	ME1					0.014	0.015		0.33	0.441	0.43	0.53	0.51	0.637	0.426	0.514	1.29
	5828 NN 011202020	VG	ME2					1.02	0.975		1.47	1.85	1.95	1.95	1.05	1.03	1.05	1.18	1.24
	5828 NN 011202020	Mid	ME1			0.007	0.002	0.004	0.004	0.984	0.98	1.03		1.95	0.362	0.362	0.371	0.388	0.428
	5828 NN 011202020	Mid	ME2			0.0013	0.0009	0.0013	0.002	0.011	0.009	0.008		0.011	0.012	0.026	0.026	0.016	0.016
	5827 RN 07122020	VG	ME1			0.026	0.012	0.019	0.027	0.079	0.14	0.188	0.224	0.361	0.417	0.525	0.972	1.196	1.094
	5827 RN 07122020	VG	ME2			0.129	0.271	0.479	1.49	1.087	1.236	0.65	0.43	0.552	0.669	0.911	0.772	0.763	0.778
	5827 RN 07122020	Mid	ME1			0.437	3.4	3.89	3.39	3.32	3.08	3.56	4.32	4.61	4.396	4.58	0.713	0.917	0.903
	5827 RN 07122020	Mid	ME2			0.01	0.029	0.038	1.63	1.226	1.28	0.711	0.873	1.453	0.87	1.093	1.044	1.057	1.058
	5827 RN 07122020	Mid	ME2																		1.608	1.164	1.398
	5827 LN 08122020	VG	ME1			0.064	0.157	0.154	0.083	0.157	1.338	1.241	1.037	0.995	0.996	0.862	0.926	0.98	0.974	0.969
	5827 LN 08122020	VG	ME2			0.136	0.624	0.196	0.221	0.375	0.554	0.623	0.63	0.564	0.664	0.664	0.655	0.705	0.702	0.761
	5827 LN 08122020	VG	ME1																		0.521	0.515	0.498
	5827 LN 08122020	Mid	ME1			0.054	0.438	0.493	0.335	0.18	0.13	0.18	0.433	0.446	0.451	0.478	0.477	0.502	0.624	0.997
	5827 LN 08122020	Mid	ME2			0.034	0.188	0.182	0.148	0.367	0.454	0.433	0.662	0.577	0.718	0.742	0.731	0.64	0.639	0.635
	5827 LN 08122020	Mid	ME1																		10.32	1.088	1.16
	AMP
	HPC	RIG	electrode	Layer	Slice	Baseline	15	30	45	60	75	90	105	120	135	150	165	180	195
	5054 BN 26102020	MID	ME1			2.59	4.85	8.03	11.5	9.43	8.06	6.73	7.34	11.25	161.17	266.43	409.19	182.14
	5054 BN 26102020	MID	ME2			0.65	1.02	1.85	3.02	3.56	5.11	4.45	4.42	4.99	5.54	6.68	4.79	3.76
	5052 LN 30102020	MID	ME1					21.3	14.86	22.4	19.79	64.3	40.98	3.4	4.3	30	26.1	18.5
	5052 LN 30102020	MID	ME1					18.37	19.06	12.24	5.8	6.84	9.77	7.84	3.13	2.5	5.57	18.13
	5054 BN 26102020	VG	ME2			0.11	0.13	0.17	0.156	0.17	0.257	0.36	0.4	0.45	0.74	1.55	1.28	0.45
	5054 BN 26102020	VG	ME1			0.06	0.083	0.104	0.12	0.22	0.4	0.429	0.667	0.479	0.95	1.52	1.36	2.07
	5051 2R 16112020	VG	ME2			6.17	0.8	0.65	0.66	2.1	2.1	3.6		3.61	5.94	6.85	7.95	11.7	19.36
	5051 2R 16112020	VG	ME1			4.5	63.1	61.5	61.5	10.2	10.2	34.7		23.5	13.03	22.9	88.4	170.03	177.8
	5051 2R 16112020	VG																			115.22	120.41	134.87
	5051 2R 16112020	Mid	ME2			54.8	84	14	173.34	709.4	133	536.71	72.33	88.1	495.3	410.5	246.36	205.44
	5051 2R 16112020	Mid	ME1			1.9	1.65	2.25	5.67	8.92	20.53	111.88	146.2	169.7	216.3	244.53	201.44	83.3
	5051 2R 16112020	Mid	ME2																		3.65	4.11	6.5
	5051 2R 16112020	Mid	ME1																		206.73	247.66	314.11
	5828 LN 01122020	VG	ME1			0.56	0.52	0.99	1.39	1.4	1.57	2.6	39.49	69.15	50.13	57.37	63.3	70.96	41.17
	5828 LN 01122020	VG	ME2			7.5	58.95	64.55	63.24	64.98	68.3	133.77	101.5	144.79	153.7	164.09	275.69	230.2	223.35
	5828 NN 011202020	VG	ME1					0.99	1.39		39.49	69.15	50.17	57.37	63.3	70.96	41.17	43.12	221.71
	5828 NN 011202020	VG	ME2					64.55	63.24		101.49	144.79	153.7	164.09	275.69	230.2	223.35	208.8	285.4
	5828 NN 011202020	Mid	ME1			7.06	0.19	4.25	4.75	307.24	188.74	167.69		500.25	119.19	124.87	120.4	159.13	131.85
	5828 NN 011202020	Mid	ME2			0.16	0.06	0.009	0.11	6.04	6.49	1.65		6.2	3.4	9.04	7.59	4.23	3.77
	5827 RN 07122020	VG	ME1			0.18	0.69	1.25	1.8	3.57	12.1	28.29	54.73	84.68	107.11	131.48	270.3	321.81	256.19
	5827 RN 07122020	VG	ME2			9.9	17.4	104.24	113.5	101.68	860.21	112.88	30.4	42.62	87.03	165.04	90.16	114.27	93.53
	5827 RN 07122020	Mid	ME1			22.1	510.3	745.1	644.1	611.38	392.48	695.86	833.75	1304.6	1055.4	701.53	146.9	182.2	293.66
	5827 RN 07122020	Mid	ME2			6.9	5.5	9.4	562.13	464.56	424.17	158.86	190.31	378.1	242.37	253.41	306.26	340.04	316.59
	5827 RN 07122020	Mid	ME2																		251.55	244.31	344.96
	5827 LN 08122020	VG	ME1			5.02	12.38	9.97	5.49	11.4	410.1	397.11	401.04	410.43	282.41	326.3	279.69	294.4	247.9	313.04
	5827 LN 08122020	VG	ME2			9.2	391.03	21.4	24.34	57	76.49	88.65	108.16	106.8	86.1	74.1	80.74	91.94	101.84	101.87
	5827 LN 08122020	VG	ME1																		97.17	97.28	90.52
	5827 LN 08122020	Mid	ME1			2.74	39.57	819.35	175.3	131.1	371.81	583.74	212.04	147.51	229.65	183.38	192.35	147.68	326.85	441
	5827 LN 08122020	Mid	ME2			1.69	15.16	12.6	159.57	772.76	655.28	543.96	140.43	842.71	99.16	110.59	9.75	8.8	89.46	70.66
																					787.48	114.55	167.46
	freq
	HPC	RIG	electrode	Layer	Slice	Baseline	15	30	45	60	75	90	105	120	135	150	165	180	195
	5054 BN 26102020	MID	ME1			28.2	16	16.2	17.5	16	17.6	17.6	27.7	30.4	31.6	32.1	32.23	33.2
	5054 BN 26102020	MID	ME2			20	17.5	16	16	22.5	22.8	21.9	23.3	22.2	20.5	16	20.5	23.6
	5052 LN 30102020	MID	ME1					32.1	32	32	19.29	19.2	19.5	19.17	23.1	32	20.87	20
	5052 LN 30102020	MID	ME1					40	44	32.4	36.4	24.8	24.8	24.8	44.3	44.2	45	45
	5054 BN 26102020	VG	ME2			47.6	15.4	15.4	47.6	15.6	15.14	17.3	15.3	15.9	15.1	15.4	16.4	15.9
	5054 BN 26102020	VG	ME1			16.4	15.4	20.2	15.4	15.6	15.14	16.6	15.9	16.4	15.9	15.9	16.4	16.8
	5051 2R 16112020	VG	ME2			16.1	17.1	20.2	20.3	34.2	34	35.6		34.4	34.2	31	35	36	34.7
	5051 2R 16112020	VG	ME1			15.4	16.4	15.8	15.9	27.6	27.6	28.1		28.3	28.3	28.1	30.3	30	29
	5051 2R 16112020	VG																			26.6	29.3	29.1
	5051 2R 16112020	Mid	ME2			38.9	32	32	31	31	30.7	30.2	30.7	30.5	30	31.5	31.7	31
	5051 2R 16112020	Mid	ME1			44.4	44.4	44.4	30.5	31	30	30.7	30.7	31	30	29.3	28.3	28.6
	5051 2R 16112020	Mid	ME2																		29.8	27.8	27.8
	5051 2R 16112020	Mid	ME1																		29.3	29.3	27.6
	5828 LN 01122020	VG	ME1			16.4	20	19.5	15.4	16	15.6	16.8	27.8	26.4	27.8	27.8	29.3	25.6	26.8
	5828 LN 01122020	VG	ME2			18.8	16	17.1	16.5	15.6	17.3	18.8	25.6	23.2	17.1	23.4	26.9	25.2	28.3
	5828 NN 011202020	VG	ME1					19.5	15.4		27.8	26.4	27.8	27.8	29.3	25.6	26.8	28.8	27.6
	5828 NN 011202020	VG	ME2					17.1	16.4		25.6	23.2	17.1	23.4	28.9	25.2	28.3	28.8	30
	5828 NN 011202020	Mid	ME1			47.8	47.8	47.6	47.8	31.3	31	32.5		32	32	32	31	31	31
	5828 NN 011202020	Mid	ME2			31	19.5	23.4	30.8	24.9	25	25		25	25	25	25	25	25
	5827 RN 07122020	VG	ME1			19.5	19	17	35.4	31.7	33	33.5	33.2	33.9	33.5	34.4	33.9	32.9	33.9
	5827 RN 07122020	VG	ME2			27.8	15.9	31	28.1	29.1	29.8	29.8	16	31.5	32.7	32.2	32	31.5	32.2
	5827 RN 07122020	Mid	ME1			33	40.2	37.1	35.9	35.4	37.4	34.9	33.5	35.2	34.7	36.1	33.7	34.2	32.7
	5827 RN 07122020	Mid	ME2			24	24.9	24.9	27.6	30.3	31.7	32.5	29.5	30.5	30.5	31	31.3	32.5	32
	5827 RN 07122020	Mid	ME2																		33.7	31.5	32.7
	5827 LN 08122020	VG	ME1			24.2	15.4	21.7	20.3	29.3	30.8	31.7	32.2	31	32	31.3	31.5	31.7	31.3	30.5
	5827 LN 08122020	VG	ME2			15.4	40.3	42	39.5	37.6	36.1	33.7	32.7	34.4	33.4	34.4	33.7	34.2	34.2	35.1
	5827 LN 08122020	VG	ME1																		32.5	31.3	32.7
	5827 LN 08122020	Mid	ME1			19.8	40.7	34.4	31.7	32.2	32	33.5	32	32.2	32	32	33.2	32.7	32	31.3
	5827 LN 08122020	Mid	ME2			22.7	35.9	29.3	31.3	31.7	33	32.7	32.2	32.7	29.3	31.3	31.7	30.5	31.7	28.8
	5827 LN 08122020	Mid	ME1																		29.5	25.2	24.4
Active
CB 10nm	Area
	HPC	Mouse	electrode	Rig	Slice	Baseline	15	30	45	60	75	90	105	120	135	150	165	180	195
	5051 BN 10.11.2020		ME1	VG	1	0.0007			0.0007	0.00021	0.00027	0.00024	0.00028	0.00028	0.00026	0.00029	0.00028	0.00028
	5051 BN 10.11.2020		ME2	VG	4	0.03			0.0354	0.408	0.539	0.503	0.62	0.608	0.53	0.616	0.0582	0.573
	5051 BN 10.11.2020		ME1	VG	2														0.051	0.049	0.051
	5051 BN 10.11.2020		ME1	VG	3														2.4	4.02	0.048
	5051 BN 10.11.2020		ME2	Mid	1	0.017	0.005	0.002	0.022	0.0439	0.06	0.06	0.038	0.042	0.165	0.054	0.044	0.04
	5051 BN 10.11.2020		ME1	Mid	3	0.003	0.006	0.0062	0.004	0.0055	0.008	0.005	0.0058	0.0051	0.0067	0.006	0.0066	0.008
	5051 RN 09.11.2020		ME2	VG	1	0.0028		noisy	noisy	7.4	8.7	8.57	8.73
	5051 RN 09.11.2020		ME1	VG	4	0.0006				0.043	0.075	0.077	0.086	0.097	0.107	0.112	0.125	0.124
	5051 RN 09.11.2020		ME2	VG	2														0.00019	0.00012	0.00013
	5051 RN 09.11.2020		ME1	VG	3														0.123	0.144	0.145
	5051 RN 09.11.2020		ME1	Mid	1	having noise prob w ME1							0.174	0.192	0.23	0.304	0.381	0.422
	5051 RN 09.11.2020		ME2	Mid	3	0.04	0.005	0.0042	0.005	0.004	0.0048	0.0037	0.0038	0.0027	0.003	0.006	0.004	0.006
	5051 RN 09.11.2020		ME2	Mid	2														0.302	0.327	0.26
	5051 2L 13.11.2020		ME2	mid	1	0.0084	0.012			0.028		0.831	0.969	1.279	1.876	2.29	2.49	2.76
	5051 2L 13.11.2020		ME1	Mid	3	0.0069	0.0101			0.021		0.0306	0.033	0.043	0.059	0.06	0.046	0.053
	5051 2L 13.11.2020		ME2	Mid	2														2.7	2.8	3.06
	5051 2L 13.11.2020		ME2	VG	1	0.00075	0.00074	0.0028	0.0026	0.0027	0.026	0.003	0.003	0.0037	0.0033	0.0035	0.0035	0.0032
	5051 2L 13.11.2020		ME1	VG	4	0.0255	0.029	0.03	0.03	0.032	0.035	0.037	0.037	0.036	0.036	0.041	0.041	0.037
	5051 2L 13.11.2020		ME2	VG	2														3.1	3.33	3.1
	5051 2L 13.11.2020		ME2	VG	3														1.06	1.58	1.48
	5054 RN 23.10.2020		ME1	Mid	1	53.282	10.88	12.93		24.334	19.67	60.12	69.01	28.466	62.54	81.14	51.3	54.79
	5054 RN 23.10.2020		ME2	Mid	4	7.15	10.91	0.39		0.0081	789.53	536.36	441.44	186.06	379.53	158.14	371.69	313.26
	5054 RN 23.10.2020		ME1	VG	1				electrodes replaced			0.0036	0.004	0.001	0.0035	0.004	0.0037
	5054 RN 23.10.2020			VG	3							0.0003	0.0003	0.002	0.0002	0.0003	0.0003	0
	5051 LN 06112020			VG		0.418	0.0443	0.018	0.03	0.045	0.098	0.284	0.327	0.405	0.618	0.703	0.811	1.003
	5051 LN 06112020			VG		0.13	0.006	0.004	0.004	0.0054	0.006	0.008	0.008	0.008	0.008	0.008	0.008	0.009
2ND BATCH
	5827 NN 11122020		Me1	VG		0.003	0.014	0.036	0.06	0.024	0.044	0.071	0.053	0.075	0.099	0.107	0.127	0.125	0.185	0.286
	5827 NN 11122020		ME2	VG		0.13	0.123	0.139	0.417	0.525	0.808	0.821	0.909	0.995	1.06	1.076	1.02	1.045	1.109	1.165
	5827 NN 11122020		ME1	VG																	0.182	0.195	0.21
	5827 NN 11122020		ME1	MID		0.008	0.388	0.32	0.878	0.003	1.345	1.285	1.15	0.955	0.893	0.982	1.02	1.055	0.0015	1.8
	5827 NN 11122020		ME2	Mid		0.0416	0.116	0.271	0.971	0.179	0.181	0.198	0.137	0.142	1.344	1.197	1.028	1.234	1.216	1.233
	5827 NN 11122020		ME2	Mid																	0.454	0.396	0.383
	5826 RN 14122020		ME1	VG		0.06	0.105	0.114	0.171	0.478	0.84	0.766	0.821	0.725	0.711	0.325	0.232	0.133	0.141	0.17
	5826 RN 14122020		ME2	VG		0.139	0.542	0.688	0.949	2.233	2.101	1.818	1.681	2.474	2.616	2.344	2.322	2.36	1.863	1.389
	5826 RN 14122020		ME2	VG																	1.309	2.833	1.942
	5826 RN 14122020		ME1	Mid		0.457	2.02	0.037	2.41	0.852	0.759	4.827	0.002	4.856	1.821	0.103	2.191	0.002	2.583	1.339
	5826 RN 14122020		ME2	Mid		0.023	0.093	0.125	1.009	1.789	1.887	1.242	1.149	1.06	0.278	0.223	2.281	0.096	2.05	0.174
	5826 RN 14122020		ME2	Mid																	0.005	0.005	0.005
	5826 LN 15122020		ME1	VG		0.023	0.031	0.032	0.049	0.062	0.082	0.091	0.121	0.16	0.154	0.157	0.148	0.079	0.112	0.136
	5826 LN 15122020		ME2	VG		0.069	0.124	0.157	0.173	0.184	0.272	0.402	0.512	0.745	0.858	0.879	1.042	1.348	1.395	0.548
	5826 LN 15122020		ME2	VG																	0.145	0.179	0.301
	5826 LN 15122020		ME1	Mid		0.003	0.099	2.49	0.002	0.046	0.494	0.467	0.501	0.659	0.481	0.0002	0.458	4.132	3.089	3.634
	5826 LN 15122020		ME2	Mid		0.017	0.033	0.027	0.032	0.092	0.064	0.054	0.055	0.062	0.072	0.082	0.05	0.033	0.042	0.03
	5826 NN 1812020		ME1	VG		0.032	0.085	0.15	0.011	0.714	0.719	0.72	0.64	0.88	0.85	0.96	0.88	0.7	0.6
	5826 NN 1812020		ME2	VG		0.025	0.021	0.021	0.015	0.094	0.097	0.083	0.094	0.073	0.073	0.094	0.103	0.116	0.128
	5826 NN 1812020		ME2	VG																0.072	0.0718	0.07
	5826 NN 1812020		Me1	mid		0.031	0.0007	0.004	0.004	0.005	0.003	0.003	0.003	0.004	0.006	0.005	0.003	0.005	0.005	0.003
	5826 NN 1812020		ME2	mid		0.007	0.016	0.014	0.047	0.04	0.034	0.037	0.037	0.047	0.066	0.064	0.071	0.092	0.103	0.067
	5826 NN 1812020
	AMP
	HPC	Mouse	electrode	Rig	Slice	Baseline	15	30	45	60	75	90	105	120	135	150	165	180	195
	5051 BN 10.11.2020		ME1	VG	1	0.00037			0.0004	0.0013	0.00145	0.0013	0.0017	0.017	0.0019	0.0015	0.0016	0.0017
	5051 BN 10.11.2020		ME2	VG	4	1.46			1.97	27.87	46.45	41.67	45.17	42.87	44.097	51.69	41.04	47.63
	5051 BN 10.11.2020		ME1	VG	2														3.25	2.9	3.29
	5051 BN 10.11.2020		ME1	VG	3														259.45	566.2	94.5
	5051 BN 10.11.2020		ME2	Mid	1	1.4	27	12.8	7.5	9.23	26.7	29.1	13.96	11.6	21.9	3.26	3.26	2.2
	5051 BN 10.11.2020		ME1	Mid	3	0.85	0.625	0.51	0.3	1.19	0.4	0.32	0.43	0.42	0.4	0.48	0.644	0.92
	5051 RN 09.11.2020		ME2	VG	1					456.9	537.32	589.1	551.61	711
	5051 RN 09.11.2020		ME1	VG	4					3.9	8.2	9.14	9.6	11.23	17.55	22.033	26.8	22.4
	5051 RN 09.11.2020		ME2	VG	2
	5051 RN 09.11.2020		ME1	VG	3
	5051 RN 09.11.2020		ME1	Mid	1	noise Me1					sorted ME1		24	24.7	28.6	48.9	78.43	79.8
	5051 RN 09.11.2020		ME2	Mid	3	3.25	1.4	2.05	1.3	1.5	1.46	0.5	0.41	0.43	0.56	0.41	0.27	0.59
	5051 RN 09.11.2020		ME2	Mid	2														67.5	64.13	54.8
	5051 2L 13.11.2020		ME2	mid	1	0.49	0.678			7.88		25.4	54.54	61.97	97.58	141.26	124.04	120.94
	5051 2L 13.11.2020		ME1	Mid	3	0.77	0.842			1.58		3.28	3.62	5.24	8.21	6.98	9.63	7.65
	5051 2L 13.11.2020		ME2	Mid	2														166.76	236.24	220.22
	5051 2L 13.11.2020		ME2	VG	1	0.00039	0.0004	0.25	0.23	0.145	0.144	0.2	0.2	0.3	0.26	0.28	0.28	0.2
	5051 2L 13.11.2020		ME1	VG	4	1.46	2.218	1.85	2.05	2.4	1.98	2.71	2.7	2.2	2.16	2.5	2.5	1.9
	5051 2L 13.11.2020		ME2	VG	2														553.76	696.67	776.61
	5051 2L 13.11.2020		ME2	VG	3														184.75	272.55	219.77
	5054 RN 23.10.2020		ME1	Mid	1	217.66	0.704	1.76		3.75	24.3	15.8	13.24	2.51	13.12	17.77	8.75	10.62
	5054 RN 23.10.2020		ME2	Mid	4	0.73	0.95	118		51	52.4	153.89	150.46	43.67	94.84	25.36	54.54	80.1
	5054 RN 23.10.2020		ME1	VG	1							0.29	0.32	0.5	0.28	0.3	0.31
	5054 RN 23.10.2020			VG	3							0.23	0.016	0.5	0.02	0.02	0.02
	5051 LN 06112020			VG		0.007	15.88	1.46	2.24	3.44	10.52	70.24	71.05	103.23	104	157.2	220.24	171.35
	5051 LN 06112020			VG		0.0017	0.37	0.046	0.027	0.0033	0.04	0.071	0.06	0.086	0.065	0.1	0.09	0.09
	5827 NN 11122020		Me1	VG		4.31	1.28	3.75	9.28	2.59	5.04	9.83	6.29	14.1	13.44	15.41	12.8	12.04	23.89	27.81
	5827 NN 11122020		ME2	VG		10.27	6.34	7.9	69.43	91.98	203.66	246.52	272.62	339.54	413.55	322.73	281.86	246.07	255.54	312.24
	5827 NN 11122020		ME1	VG																	9.8	11.8	12
	5827 NN 11122020		ME1	MID		0.11	32.55	52.39	177.97	0.11	343.11	366.13	235.54	204	124.41	148.93	135.43	157.7	0.31	345.6
	5827 NN 11122020		ME2	Mid		9.04	13.88	47.41	457.33	175.79	152.14	186.35	120.32	103.42	819.1	626.09	496.28	487	581.04	668.26
	5827 NN 11122020		ME2	Mid																	127.1	75.37	91.34
	5826 RN 14122020		ME1	VG		3.55	9.43	9.5	15.45	82.66	183.34	163.17	193.71	146.98	117.93	43.82	29.94	13.13	10.32	12.14
	5826 RN 14122020		ME2	VG		13.95	14	11.88	17.32	38	31.54	22.4	20.78	31.71	35.47	22.32	24.01	24.82	18.97	26.3
	5826 RN 14122020		ME2	VG																	41.4	372.92	142.23
	5826 RN 14122020		ME1	Mid		28.07	126.47	2.42	789.9	14.14	9.7	629.67	0.2	334.01	89.69	2.7	167.75	0.11	189.72	70.39
	5826 RN 14122020		ME2	Mid		9.81	10.69	17.4	769.28	766.49	567.92	326.47	303.61	211.96	23.396	15.96	473.88	9.16	325.54	10.32
	5826 RN 14122020		ME2	Mid																	0.077	0.062	0.072
	5826 LN 15122020		ME1	VG		1.58	2.1	2.3	3.84	5.1	7.89	10.44	1101	17.76	12.75	12.04	13.2	4.69	6.96	8.33
	5826 LN 15122020		ME2	VG		4.31	7.54	8.86	9.95	9.32	16.35	27.23	39.02	67.64	65.29	65.1	99.91	162.31	100.99	16.14
	5826 LN 15122020		ME2	VG																	1.07	1.21	0.19
	5826 LN 15122020		ME1	Mid		0.04	7.7	749.33	0.018	13.62	12.31	10.43	12.65	1131.6	10.9	0.032	10.86	776.26	577.77	536.4
	5826 LN 15122020		ME2	Mid		6.04	7.33	5.65	5.29	59.34	30.35	20.66	10.69	11.47	12.96	12.54	11.28	3.38	4.92	4.16
	5826 NN 1812020		ME1	VG		10.93	29.33	106.67	9.6	610.32	429.26	455.03	502.47	665.05	562.39	585.98	500.43	395.28	360.99
	5826 NN 1812020		ME2	VG		6.3	2.6	3.5	168.2	165.9	95.9	85.7	106.6	53.64	50.4	93.7	67	53.4	75.13
	5826 NN 1812020		ME2	VG																546.33	854.51	660.7
	5826 NN 1812020		Me1	mid		0.02	0.06	0.63	0.07	0.08	0.001	0.001	0.001	0.001	0.016	0.019	0.0019	0.0023	0.0014	0.001
	5826 NN 1812020		ME2	mid		2.64	34.69	104.1	53.36	122.83	88.29	75.37	75.37	95.87	99.62	91.02	56.33	93.72	96.53	121.55
	5826 NN 1812020
	freq
	HPC	Mouse	electrode	Rig	Slice	Baseline	15	30	45	60	75	90	105	120	135	150	165	180	195
	5051 BN 10.11.2020		ME1	VG	1	48			42	27.8	42.5	26.9	27.3	45.4	29.5	34.2	25.9	42
	5051 BN 10.11.2020		ME2	VG	4	41.8			25.1	21.9	21.5	18.3	22	28.3	24.4	17.3	25.1	26.9
	5051 BN 10.11.2020		ME1	VG	2														22.5	16.1	47.6
	5051 BN 10.11.2020		ME1	VG	3														35.4	32	32.9
	5051 BN 10.11.2020		ME2	Mid	1	32	32.7	32	32	31.9	33	33.2	33.4	34.2	32	35.4	19	21.7
	5051 BN 10.11.2020		ME1	Mid	3	50	32	32	48	50	32	31.9	32	44.2	44.4	44.2	44.4	44.4
	5051 RN 09.11.2020		ME2	VG	1					32.2	32.4	25.4	26.9	29.1
	5051 RN 09.11.2020		ME1	VG	4					27.6	24.4	27.8	23.9	29.1	27.8	28.3	27.8	33.9
	5051 RN 09.11.2020		ME2	VG	2
	5051 RN 09.11.2020		ME1	VG	3
	5051 RN 09.11.2020		ME2	Mid	1								30.2	32	31	30.3	31	31.3
	5051 RN 09.11.2020		ME1	Mid	3	44.2	44.4	44.4	44.4	44.4	44.4	32	32	32	32	47	47	48
	5051 RN 09.11.2020		ME2	Mid	2														27.3	25.9	26.4
	5051 2L 13.11.2020		ME2	mid	1	24.4	24.7			31.25		31.25	23.2	24.7	20.8	28.8	37.1	38.6
	5051 2L 13.11.2020		ME1	Mid	3	50	50			25.1		25.9	25.6	25.9	25.4	25.6	26.1	24.4
	5051 2L 13.11.2020		ME2	Mid	2														37.4	36.9	36.6
	5051 2L 13.11.2020		ME2	VG	1	16.6	41.5	16.1	47.6	17.3	47.6	28.1	28.1	47.6	47.6	16	16	47.6
	5051 2L 13.11.2020		ME1	VG	4	15.13	15.6	16.1	17.8	15.8	24.2	15	15.1	23.2	26.9	19	19	20.7
	5051 2L 13.11.2020		ME2	VG	2														32.5	31	31.8
	5051 2L 13.11.2020		ME2	VG	3														32.5	31	31.8
	5054 RN 23.10.2020		ME1	Mid	1	24.9	20	26		19.4	24.1	22	23.8	23.9	25.27	26	27.7	29.3
	5054 RN 23.10.2020		ME2	Mid	4	22	23.6	25.6		32.4	19	20.4	19.5	21.6	18.9	22.2	21	22.34
	5054 RN 23.10.2020		ME1	VG	1							16	17.6	40	16	15	15.1
	5054 RN 23.10.2020			VG	3							16	17.3	15.4	19	15.4	15.4
	5051 LN 06112020			VG		16.8	47.6	16.1	21.5	15.6	31	32.2	33.2	34	36	35	34.6	35.4
	5051 LN 06112020			VG		26	23.2	46.7	16.4	20.2	47.6	32.2	33.2	34	34	34	34.2	35.4
	5827 NN 11122020		Me1	VG		15.9	33.2	30.8	29.3	28.8	30.8	32.7	30.5	30.5	32.2	31.3	31.5	31.5	32.2	30
	5827 NN 11122020		ME2	VG		16.1	31.7	15.6	28.8	38.8	38.1	38.6	39.1	38.1	38.1	38.1	36.4	36.4	36.9	35.4
	5827 NN 11122020		ME1	VG																	28.8	28.8	28.3
	5827 NN 11122020		ME1	MID		46	34.4	46.1	31.3	46.1	33.2	32.2	32.2	32.7	32.7	32.7	33.4	32.5	39	33
	5827 NN 11122020		ME2	Mid		24	33.9	33.2	29.3	28.6	29.3	29.5	30.5	30.5	30.5	30.5	30.5	31.3	30.9	30.3
	5827 NN 11122020		ME2	Mid																	32.5	33.4	33.9
	5826 RN 14122020		ME1	VG		21	15.6	18.3	34.4	352	37.1	37.6	37.6	36.6	36.6	38	37.6	39.1	35.9	34.7
	5826 RN 14122020		ME2	VG		17.8	18.5	18.3	18.1	32.9	34.4	34.4	34.4	35.4	35.4	35.2	36.6	34.7	20	20
	5826 RN 14122020		ME2	VG																	29.8	31	31.5
	5826 RN 14122020		ME1	Mid		25.9	42.5	43.2	31.5	32.7	34.2	32.7	34.9	32.5	22.2	19	34.7	21.5	29.8	20.3
	5826 RN 14122020		ME2	Mid		24.9	24.9	33.2	31.5	32.9	33.9	34.2	34.7	35.9	40	36.6	34.4	24.9	33.7	38.3
	5826 RN 14122020		ME2	Mid																	25	25	25
	5826 LN 15122020		ME1	VG		35.6	30.8	36.1	33.9	36.1	36.1	34.7	37.4	37.6	35.6	39.6	38.3	36.9	36.6	15.1
	5826 LN 15122020		ME2	VG		22.7	21.5	29.8	21.2	34.2	33	31.7	35.2	36.1	35.9	37.4	37.8	36.1	35.4	34.2
	5826 LN 15122020		ME2	VG																	48	46.2	18.3
	5826 LN 15122020		ME1	Mid		20.3	32.7	30.5	45	33.4	33.9	36.1	36.9	37.4	36.1	37.8	36.7	36.6	35.9	37.8
	5826 LN 15122020		ME2	Mid		25	25	25	25	35	35.4	36.4	37.8	38.8	38.1	39.1	43.1	25.2	25.2	25.1
	5826 NN 1812020		ME1	VG		32.9	36.3	35.4	32.9	36	38.2	38.6	39.3	37.7	39.4	39.9	35.2	39.6	39.5
	5826 NN 1812020		ME2	VG		24.6	24.3	25.1	25.5	31.5	31.9	33.6	33.5	35.1	33.5	33.3	35.3	32.9	31.7
	5826 NN 1812020		ME2	VG																29.7	32.2	31
	5826 NN 1812020		Me1	mid		46.1	46.1	46.1	46.1	46.1	17.1	16.1	16.1	18.1	46	18.7	18.7	16.8	17.5	17.5
	5826 NN 1812020		ME2	mid		24.9	24.8	24.9	24.8	24.8	24.8	24.9	24.9	24.9	24.9	24.9	34.1	24.9	34.7	24.8
	5826 NN 1812020

[truncated: 54 more sheets: Fig 2c, Fig2d, Fig2e, Fig2f, Fig 3e, Fig 3h, Fig 4b, Fig 4c, Fig 4d, Fig 4e, Fig 4g, Fig 4i, Fig 4k, Fig 5b, Fig 5d, Fig 5e, Fig 5f, Fig 5g, Fig 5h, Fig 5i …]
